# Supplementary material for: Unraveling the volatile profile and bioactivity of Zhoupigan (Citrus reticulata cv. Manau Gan) essential oil via HS-GC-IMS and HS-SPME-GC-MS: a comprehensive evaluation of different extraction techniques
Source: Front Nutr. 2026 Mar 3;13:1775469. doi: 10.3389/fnut.2026.1775469 (PMC12992264; doi:10.3389/fnut.2026.1775469)
Supplement: Supplementary file 2 [file Table_1.xlsx]

## Sheet: Sheet1
Table S1 Electronic nose sensors and their corresponding sensitive substance types
No.	Sensor name	Sensitive compound
1	W1C	Aromatic hydrocarbons
2	W5S	Nitrogen oxides
3	W3C	Ammonia
4	W6S	Hydride, selective mainly for hydrogen gas
5	W5C	Alkane Aromatic Components
6	W1S	Short-chain hydrocarbons like methane
7	W1W	Terpenoids and sulfides
8	W2S	Some aromatic compounds and alcohols, sensitive to ethanol
