# Supplementary material for: Unraveling the volatile profile and bioactivity of Zhoupigan (Citrus reticulata cv. Manau Gan) essential oil via HS-GC-IMS and HS-SPME-GC-MS: a comprehensive evaluation of different extraction techniques
Source: Front Nutr. 2026 Mar 3;13:1775469. doi: 10.3389/fnut.2026.1775469 (PMC12992264; doi:10.3389/fnut.2026.1775469)
Supplement: Supplementary file 3 [file Table_2.xlsx]

## Sheet: Sheet1
Table S2. The list of total 1250 metabolites identified in this study
Index	Quantitative ion	Qualitative ion	Molecular weight (Da)	Formula	Compounds	Class I	CAS	NIST_RI	SDEO-1	SDEO-2	SDEO-3	SFEO-1	SFEO-2	SFEO-3	cpd_ID	kegg_map
KMW0328*031	137	109	152.12	C10H16O	(+)-(E)-Limonene oxide	Terpenoids	6909-30-4	1139	6496.38	3726.92	11936.9	7578.28	5625.65	6382.93	C13239	-
XMW0144*280	108	79	152.12	C10H16O	(+)-2-Bornanone	Terpenoids	464-49-3	1144	2798.27	2041.73	5562.86	4608.43	3826.55	4273.1	C00808	ko00902,ko01110
XMW0006*015	79	121	136.125	C10H16	(+)-3-Carene	Terpenoids	498-15-7	1010	35770.4	6571.97	43895.7	39486	42992.4	36592.4	C09839	ko01110
XMW0192*015	79	121	136.125	C10H16	(+)-4-Carene	Terpenoids	29050-33-7	1009	35770.4	6571.97	43895.7	39486	42992.4	36592.4	-	-
WAMW1520*281	120	135	152.12	C10H16O	(+)-Dihydrocarvone	Terpenoids	5524-05-0	1210	17583.3	11166.8	29188.4	4896.09	4080.19	4726.32	-	-
D333*348	119	109	194.131	C12H18O2	(+)-cis-Verbenol, acetate	Ester	29135-27-1	1279	19269.4	19857.9	28816.6	24099.4	26417.3	24821.4	-	-
WMW0012*061	161	105	204.188	C15H24	(+)-epi-Bicyclosesquiphellandrene	Terpenoids	54274-73-6	1482	534509	297839	790401	1.40179e+06	1.27292e+06	1.44748e+06	-	-
KMW0552	123	204	204.188	C15H24	(-)-.beta.-Bourbonene	Terpenoids	5208-59-3	1384	4788.24	2641.69	6980.93	10125.3	9072.88	10633.1	-	-
XMW0743*056	161	105	204.188	C15H24	(-)-Aristolene	Terpenoids	6831-16-9	1447	51397.5	25960.6	71941.9	59545.3	55814.7	59986.6	-	-
KMW0413*279	54	82	150.104	C10H14O	(-)-Carvone	Terpenoids	6485-40-1	1249.94606256742	112868	105029	27022.6	28111.5	21865	27185.5	C01767	ko00902
NMW0084	91	79	152.12	C10H16O	(-)-Myrtenol	Terpenoids	19894-97-4	1213	38232.2	31116.9	68705.7	19421	18503.7	20514.1	-	-
XMW1035*118	159	177	220.183	C15H24O	(-)-Spathulenol	Terpenoids	77171-55-2	1577	4434.76	2548.45	7082.3	23219.2	21117.1	20420.6	-	-
XMW0725*282	83	152	152.12	C10H16O	(-)-cis-Isopiperitenol	Terpenoids	96555-02-1	1228	12440.6	6177.54	20941.5	8233.71	9140.16	10541.6	-	-
NMW0082*282	83	152	152.12	C10H16O	(-)-trans-Isopiperitenol	Terpenoids	74410-00-7	1210	12440.6	6177.54	20941.5	8233.71	9140.16	10541.6	C01123	ko00902,ko01110
D408	96	81	172.146	C10H20O2	(1Alpha,3beta,4beta)-p-menthane-3,8-diol	Terpenoids	3564-95-2	1355	19603.5	7228.24	30421.6	56081.7	49689.4	57521.3	-	-
KMW0418	135	107	150.104	C10H14O	(1R)-(-)-Myrtenal	Aldehyde	18486-69-6	1200	8004.38	4933.73	10123.6	4713.69	3982.84	4578.65	-	-
WMW0023*011	93	91	136.125	C10H16	(1R)-2,6,6-Trimethylbicyclo[3.1.1]hept-2-ene	Terpenoids	7785-70-8	936.472424557752	843150	364125	1.58807e+06	717756	649411	579648	C06306	-
WMW0159	109	94	152.12	C10H16O	(1R)-cis-Verbenol	Terpenoids	13040-03-4	1140	15181.9	8841.17	28330.6	66915.9	48718.8	55694.9	-	-
XMW0746*118	159	177	220.183	C15H24O	β-Copaen-4α-ol	Terpenoids	124753-76-0	1586	4434.76	2548.45	7082.3	23219.2	21117.1	20420.6	-	-
XMW0822*056	161	105	204.188	C15H24	(1R,2S,6S,7S,8S)-8-Isopropyl-1-methyl-3-methylenetricyclo[4.4.0.02,7]decane-rel-	Terpenoids	18252-44-3	1432	51397.5	25960.6	71941.9	59545.3	55814.7	59986.6	-	-
XMW0803	93	43	196.146	C12H20O2	Isothujyl acetate	Ester	62181-90-2	1298	17667	8722.4	26325.9	4383.73	4069.15	5496.8	-	-
XMW0980*143	119	93	204.188	C15H24	(1R,3aR,4aR,8aR)-1,4,4,6-Tetramethyl-1,2,3,3a,4,4a,7,8-octahydrocyclopenta[1,4]cyclobuta[1,2]benzene	Terpenoids	94482-89-0	1395	64520	32166.8	99649.2	200580	176342	210842	-	-
D178	205	105	220.183	C15H24O	(-)-Italicene ether	Terpenoids	104188-25-2	1544	9249.95	6128.22	16042.7	1087.64	1087.64	1087.64	-	-
XMW0033*143	119	93	204.188	C15H24	(1R,3aS,4aS,8aS)-1,4,4,6-Tetramethyl-1,2,3,3a,4,4a,7,8-octahydrocyclopenta[1,4]cyclobuta[1,2]benzene	Terpenoids	94535-52-1	1403	64520	32166.8	99649.2	200580	176342	210842	-	-
XMW3465	134	162	204.188	C15H24	(-)-Isocomene	Terpenoids	65372-78-3	1386	7064.41	4984.01	10385.6	18280.8	16787.7	19155	-	-
XMW0469*083	105	161	204.188	C15H24	(1R,3aS,8aS)-7-Isopropyl-1,4-dimethyl-1,2,3,3a,6,8a-hexahydroazulene	Terpenoids	36577-33-0	1443	25336.3	12550.6	36052.4	9005.62	8643	8368.87	-	-
KMW0671	119	69	222.198	C15H26O	Zingiberenol	Terpenoids	58334-55-7	1616	187821	68887.3	245508	10853.1	10853.1	10853.1	-	-
XMW0967*361	136	121	204.188	C15H24	(1R,5S)-1,8-Dimethyl-4-(propan-2-ylidene)spiro[4.5]dec-7-ene	Terpenoids	28400-12-6	1515	6275.67	3010.59	8109.47	3896.46	3808.62	3826.86	-	-
XMW0937*348	119	109	194.131	C12H18O2	(1R,5S,6R)-2,7,7-Trimethylbicyclo[3.1.1]hept-2-en-6-yl acetate	Ester	67999-48-8	1262	19269.4	19857.9	28816.6	24099.4	26417.3	24821.4	-	-
NMW0206*363	105	91	204.188	C15H24	(1R,9R,E)-4,11,11-Trimethyl-8-methylenebicyclo[7.2.0]undec-4-ene	Terpenoids	68832-35-9	1466	11597	6589.4	17661.8	23656.9	20884.3	23863.1	-	-
NMW0783*011	93	91	136.125	C10H16	(1S)-2,6,6-Trimethylbicyclo[3.1.1]hept-2-ene	Terpenoids	7785-26-4	936.524453694069	843150	364125	1.58807e+06	717756	649411	579648	C06308	ko00902,ko01100,ko01110
KMW0604	121	93	204.188	C15H24	(1S,2E,6E,10R)-3,7,11,11-Tetramethylbicyclo[8.1.0]undeca-2,6-diene	Terpenoids	24703-35-3	1495	145781	149615	166120	203760	189628	213115	-	-
XMW0549	108	91	204.188	C15H24	(1S,4aR,7R)-1,4a-Dimethyl-7-(prop-1-en-2-yl)-1,2,3,4,4a,5,6,7-octahydronaphthalene	Terpenoids	52026-55-8	1447	5617.52	1123.5	9834.46	12160.7	10544.3	10834.1	-	-
XMW0965*143	119	93	204.188	C15H24	(1S,5S)-2-Methyl-5-((R)-6-methylhept-5-en-2-yl)bicyclo[3.1.0]hex-2-ene	Hydrocarbons	159407-35-9	1394	64520	32166.8	99649.2	200580	176342	210842	-	-
XMW0817	69	93	204.188	C15H24	(1S,5S,6R)-6-Methyl-2-methylene-6-(4-methylpent-3-en-1-yl)bicyclo[3.1.1]heptane	Terpenoids	15438-94-5	1492	132742	131356	152018	150428	140245	145688	-	-
XMW1468	84	41	168.151	C11H20O	(2,2,6-Trimethyl-bicyclo[4.1.0]hept-1-yl)-methanol	Alcohol	78996-11-9	1342	7094.18	7421.55	10213.2	1418.84	7248.27	8366.27	-	-
XMW0843	67	123	222.198	C15H26O	(2E,4S,7E)-4-Isopropyl-1,7-dimethylcyclodeca-2,7-dienol	Alcohol	198991-79-6	1574	46397	20468.6	62706	6830.58	6256.34	7028.98	-	-
XMW0992*358	145	131	202.172	C15H22	(2R,8R,8aS)-8,8a-Dimethyl-2-(prop-1-en-2-yl)-1,2,3,7,8,8a-hexahydronaphthalene	Terpenoids	5090-61-9	1511	83745.6	51154.2	111043	42726.9	39779.3	41844.7	-	-
XMW0556*064	189	161	204.188	C15H24	(2S,4aR,8aR)-4a,8-Dimethyl-2-(prop-1-en-2-yl)-1,2,3,4,4a,5,6,8a-octahydronaphthalene	Terpenoids	123123-37-5	1517	62186.5	30718.9	86478.4	123068	116824	125836	-	-
XMW0685	122	107	192.151	C13H20O	(2S,6R,7S,8E)-(+)-2,7-Epoxy-4,8-megastigmadiene	Heterocyclic compound	108342-25-2	1371	5057.22	2432.01	7530.48	10521.5	8930.85	11068	-	-
D320	82	83	222.198	C15H26O	1,5,8,8-tetramethyl-cycloundeca-5,9-dien-1-ol	Terpenoids	28446-26-6	1614	8953.01	5663.9	8783.29	3700.44	3202.67	3716.63	-	-
GMW0395*056	161	105	204.188	C15H24	(3R,3aR,7R,8aS)-3,8,8-Trimethyl-6-methyleneoctahydro-1H-3a,7-methanoazulene	Terpenoids	79120-98-2	1414	51397.5	25960.6	71941.9	59545.3	55814.7	59986.6	-	-
KMW0543*035	68	59	170.131	C10H18O2	(3R,6R)-2,2,6-Trimethyl-6-vinyltetrahydro-2H-pyran-3-ol	Heterocyclic compound	14009-71-3	1171	186296	257525	226997	253216	214681	210919	-	-
XMW0454*035	68	59	170.131	C10H18O2	(3R,6S)-2,2,6-Trimethyl-6-vinyltetrahydro-2H-pyran-3-ol	Heterocyclic compound	39028-58-5	1173	186296	257525	226997	253216	214681	210919	-	-
D244	207	105	222.198	C15H26O	(3S,3aR,3bR,4S,7R,7aR)-4-Isopropyl-3,7-dimethyloctahydro-1H-cyclopenta[1,3]cyclopropa[1,2]benzen-3-ol	Terpenoids	23445-02-5	1515	48482.6	43149.3	49765.7	42008.3	39419.4	32155.2	-	-
D345	91	119	204.151	C14H20O	(3aR,6R,8aR)-7,7-Dimethyl-8-methylenehexahydro-1H-3a,6-methanoazulen-3(2H)-one	Ketone	30557-76-7	1605	18407.3	10844.3	23432.3	1036.83	1036.83	1036.83	-	-
XMW1351*361	136	121	204.188	C15H24	(3aS,8aS)-6,8a-Dimethyl-3-(propan-2-ylidene)-1,2,3,3a,4,5,8,8a-octahydroazulene	Terpenoids	395070-76-5	1532	6275.67	3010.59	8109.47	3896.46	3808.62	3826.86	-	-
WMW0232	108	216	216.151	C15H20O	(4aS,8aR)-3,8a-Dimethyl-5-methylene-4,4a,5,6,7,8,8a,9-octahydronaphtho[2,3-b]furan	Terpenoids	6989-21-5	1679	346648	118577	346058	17336.9	17336.9	17336.9	C16919	-
D328	134	91	202.172	C15H22	β-Vetispirene	Terpenoids	28908-27-2	1495	16751.6	8945.84	21894.1	51694.4	49069.9	55649.1	-	-
KMW0573*147	69	41	204.188	C15H24	(E)-.beta.-Farnesene	Terpenoids	18794-84-8	1457	40136.8	41310.7	45855.7	44168.1	47602.5	51939.1	C09666	ko00909,ko01110
WMW0052	107	93	204.188	C15H24	(E)-1-Methyl-4-(6-methylhept-5-en-2-ylidene)cyclohex-1-ene	Terpenoids	53585-13-0	1533	23033	10194.6	30634.7	36366.9	34364.3	35826.4	C19748	ko00909
XMW0443*038	55	85	170.131	C10H18O2	(E)-2,6-Dimethylocta-3,7-diene-2,6-diol	Alcohol	51276-34-7	1191	15221.8	25472	23246.1	18027	13955.2	19627.5	-	-
XMW0750	70	41	210.198	C14H26O	(E)-Tetradec-2-enal	Aldehyde	51534-36-2	1673	828.143	4350.58	6407.61	828.143	828.143	828.143	-	-
KMW0197	93	79	136.125	C10H16	(S)-(+)-alpha-Phellandrene	Terpenoids	2243-33-6	1006	99888.5	62982	159936	136301	111736	99665.7	-	-
XMW0764*131	68	79	152.12	C10H16O	(S)-(-)-(4-Isopropenyl-1-cyclohexenyl)methanol	Terpenoids	18457-55-1	1312	26835.2	10628.7	40241	6230.39	5045.72	5684.94	C02452	ko00902,ko01110
D409	96	59	154.136	C10H18O	(S)-2,5-Dimethyl-3-vinylhex-4-en-2-ol	Alcohol	35671-15-9	1039	221950	167499	263432	290929	258041	244792	-	-
D389	127	85	196.146	C12H20O2	(S)-3,3,6-Trimethylhepta-1,5-dien-4-yl acetate	Ester	3465-88-1	1173	2923	4157.88	5513.51	2947.84	2432.68	5071.26	-	-
NMW0277	132	150	234.089	C13H14O4	(S)-4-(1-Acetoxyallyl)phenyl acetate	Ester	52946-22-2	1650	25194	21740.6	22182.4	17604.9	11636.5	13313.5	-	-
D353*059	204	189	204.188	C15H24	(S,1Z,6Z)-8-Isopropyl-1-methyl-5-methylenecyclodeca-1,6-diene	Terpenoids	317819-80-0	1448	66813.9	33533.4	92779.1	130319	120549	129645	-	-
D370*114	81	79	152.12	C10H16O	(Z)-2,2-Dimethyl-3-(3-methylpenta-2,4-dien-1-yl)oxirane	Terpenoids	33281-83-3	1133	14024.9	8353.24	25416.3	54423.7	41867.3	45027.1	-	-
D376	150	135	150.104	C10H14O	(Z)-2,6-Dimethylocta-2,5,7-trien-4-one	Ketone	33746-71-3	1231	67691.4	38906.8	109415	7053.95	7053.95	7053.95	-	-
QWMW0217	53	95	170.131	C10H18O2	(Z)-5-Octenyl acetate	Ester	71978-00-2	1206	12842.2	8129.77	22540.4	17663.3	14482.7	16975.5	-	-
QWMW0733	81	82	182.131	C11H18O2	(Z)-Hex-3-enyl (E)-2-methylbut-2-enoate	Ester	67883-79-8	1326	958.687	958.687	958.687	5818.96	6591.31	9145.96	-	-
KMW0673*380	119	41	222.198	C15H26O	.alpha.-Cadinol	Terpenoids	481-34-5	1653	20676	6957.01	22401.5	10123.1	8831.06	9634.35	-	-
KMW0704*357	157	142	200.157	C15H20	.alpha.-Calacorene	Terpenoids	21391-99-1	1542	12065.2	6777.51	16450.9	14223.8	9071.69	9301.02	-	-
KMW0512	81	161	204.188	C15H24	.alpha.-Cubebene	Terpenoids	17699-14-8	1351	97941.6	34218.5	153371	279392	253373	289750	C09647	-
D338*084	119	93	204.188	C15H24	.alpha.-Cuprenene	Terpenoids	29621-78-1	1509	549219	333450	728046	721395	668503	708203	-	-
KMW0613	41	93	204.188	C15H24	.alpha.-Farnesene	Terpenoids	502-61-4	1508	54492.3	38074.4	73075.6	40884	38318.4	40439.5	C09665	ko00909,ko01110
KMW0564	147	162	204.188	C15H24	.alpha.-Guaiene	Terpenoids	3691-12-1	1437	55855.4	28164.5	83683.3	106516	98088	147781	-	-
YZMW0349	71	43	132.079	C6H12O3	.alpha.-Hydroxyisocaproic acid	Acid	498-36-2	1124	4545.74	6260.77	8802.91	8032.99	6641.36	8544.84	-	-
KMW0554*055	136	93	192.151	C13H20O	α-Ionone	Terpenoids	127-41-3	1435.12278697887	8581.08	3765.11	10979.5	24209.8	22634.4	27495.2	C12286	-
D216	121	93	206.167	C14H22O	.alpha.-Irone	Terpenoids	79-69-6	1526	21345.5	9087.62	29126.2	13467.2	12832	17500.5	C09690	-
WMW0146*056	161	105	204.188	C15H24	.alpha.-Maaliene	Terpenoids	489-28-1	1443	51397.5	25960.6	71941.9	59545.3	55814.7	59986.6	-	-
KMW0606*061	161	105	204.188	C15H24	.alpha.-Muurolene	Terpenoids	10208-80-7	1499	534509	297839	790401	1.40179e+06	1.27292e+06	1.44748e+06	C20272	-
KMW0198*257	93	77	136.125	C10H16	.alpha.-Phellandrene	Terpenoids	99-83-2	1036	2.32316e+07	1.73912e+07	2.8655e+07	2.98952e+07	2.64021e+07	2.51642e+07	-	-
KMW0148*011	93	91	136.125	C10H16	.alpha.-Pinene	Terpenoids	80-56-8	936.358894105373	843150	364125	1.58807e+06	717756	649411	579648	C09880	ko01110
KMW0484*144	136	93	154.136	C10H18O	.alpha.-Terpineol	Terpenoids	98-55-5	1195.54959785523	355093	218550	584003	367500	304547	349587	-	-
KMW0516*081	121	136	196.146	C12H20O2	α-Terpinyl acetate	Ester	80-26-2	1350	184552	92493.4	283810	75659.1	66984.6	63420.8	-	-
XMW1142*040	107	135	150.104	C10H14O	.alpha.-Thujenal	Aldehyde	57129-54-1	1190	50685.7	31298.8	79686.9	50995	42953.6	49305.1	-	-
D319	93	119	222.198	C15H26O	.beta.-Acorenol	Terpenoids	28400-11-5	1649	140346	121973	123775	101397	70473.1	77900.8	-	-
GMW0078	161	93	204.188	C15H24	.beta.-Bisabolene	Terpenoids	495-61-4	1509	85617.4	44641.6	117811	61569.1	55401.1	48840.1	C16775	ko00909
KMW0582*151	91	105	204.188	C15H24	.beta.-Guaiene	Terpenoids	88-84-6	1490	476491	411471	592289	725200	676228	779959	-	-
GMW0392	105	91	204.188	C15H24	.beta.-Longipinene	Terpenoids	41432-70-6	1403	84227.3	41802.7	128229	270144	237775	281112	-	-
KMW0247*257	93	77	136.125	C10H16	.beta.-Phellandrene	Terpenoids	555-10-2	1031	2.32316e+07	1.73912e+07	2.8655e+07	2.98952e+07	2.64021e+07	2.51642e+07	C19818	-
KMW0193*119	41	93	136.125	C10H16	.beta.-Pinene	Terpenoids	127-91-3	979.717720857292	75422.9	34772.9	127613	83501.4	71691.8	63649.2	C09882	-
D217	93	121	220.183	C15H24O	β-Santalol	Terpenoids	77-42-9	1718	26260.7	9526.92	28356.6	1386.77	1386.77	1386.77	C09720	-
KMW0684	99	71	198.162	C12H22O2	.delta.-Dodecalactone	Ester	713-95-1	1720	105296	76071	91803.3	62003	69659.1	57364.7	-	-
w20	99	42	156.115	C9H16O2	.delta.-Nonalactone	Ester	3301-94-8	1396	22084.1	32476.9	40170.4	33374.2	31858.6	36863.9	-	-
KMW0553	53	121	204.188	C15H24	γ-Elemene	Terpenoids	29873-99-2	1433	14630.8	7990.37	21904.7	42308.7	39053.2	46520.9	-	-
KMW0597*061	161	105	204.188	C15H24	.gamma.-Muurolene	Terpenoids	30021-74-0	1477	534509	297839	790401	1.40179e+06	1.27292e+06	1.44748e+06	-	-
KMW0259*154	93	91	136.125	C10H16	.gamma.-Terpinene	Terpenoids	99-85-4	1060.2454642476	6.59964e+06	4.01469e+06	8.38973e+06	1.00265e+07	7.98513e+06	7.50127e+06	C09900	-
WMW0018*380	119	41	222.198	C15H26O	.tau.-Cadinol	Terpenoids	5937-11-1	1640	20676	6957.01	22401.5	10123.1	8831.06	9634.35	-	-
KMW0667	95	121	222.198	C15H26O	.tau.-Muurolol	Terpenoids	19912-62-0	1642	291544	250142	260442	209202	143393	160925	-	-
XMW0214	81	109	168.115	C10H16O2	1(2H)-Naphthalenone, octahydro-4-hydroxy-, trans-	Ketone	21766-50-7	1529	72237.2	33589.2	99361	119062	112399	113649	-	-
NMW0293*343	159	146	188.084	C12H12O2	1(3H)-Isobenzofuranone, 3-butylidene-	Heterocyclic compound	551-08-6	1675	105642	40912.8	122269	5177.35	5177.35	5177.35	C16924	-
WMW0082	95	55	152.157	C11H20	1,10-Undecadiene	Hydrocarbons	13688-67-0	1081	3785.07	757.015	7298.29	5943.58	4679.49	4672.75	-	-
XMW2700*146	93	161	204.188	C15H24	1,2,4-Metheno-1H-indene, octahydro-1,7a-dimethyl-5-(1-methylethyl)-, [1S-(1.alpha.,2.alpha.,3a.beta.,4.alpha.,5.alpha.,7a.beta.,8S*)]-	Terpenoids	22469-52-9	1368	13613.2	7023.98	23094.8	39511	34438.8	42232.7	-	-
XMW0974	94	41	204.188	C15H24	1,2,4-Methenoazulene, decahydro-1,5,5,8a-tetramethyl-, [1S-(1.alpha.,2.alpha.,3a.beta.,4.alpha.,8a.beta.,9R*)]-	Terpenoids	1137-12-8	1374	16437.2	7894.64	24727.5	41902.7	37956.7	42899.1	-	-
XMW0107	120	91	138.068	C8H10O2	1,2-Benzenedimethanol	Alcohol	612-14-6	1393	39189.2	19789.6	52562.7	145898	127921	153425	-	-
NMW0004	71	67	170.131	C10H18O2	1,2-Cyclohexanediol, 1-methyl-4-(1-methylethenyl)-	Terpenoids	1946-00-5	1321	214896	267295	323559	261744	258321	318446	C18020	-
D206*197	55	57	112.052	C6H8O2	1,2-Cyclohexanedione	Ketone	765-87-7	1025	976725	686179	1.4388e+06	1.21546e+06	1.09874e+06	1.01901e+06	C06105	-
QWMW0406	39	60	120.007	C4H8S2	1,2-Dithiane	Heterocyclic compound	505-20-4	1087	13379	11759	19548.3	8011.69	6260.79	6301.55	-	-
XMW0472	105	77	166.063	C9H10O3	β-Hydroxyethyl benzoate	Ester	94-33-7	1425	80066.3	40769.1	97029.5	205505	180572	207177	-	-
XMW1193	101	75	132.115	C7H16O2	1,2-Hexanediol, 2-methyl-	Alcohol	56255-50-6	1046	6569.29	2657.69	8163.15	10535.1	7936.01	7072.2	-	-
NMW0070	77	105	148.052	C9H8O2	1,2-Propanedione, 1-phenyl-	Ketone	579-07-7	1183	16771.5	10110.1	28981.1	7642.42	6668.04	6639.25	C17268	ko00996,ko01100,ko01110
NMW0259	69	126	126.032	C6H6O3	1,3,5-Benzenetriol	Phenol	108-73-6	1610	21541.7	4111.12	24410.7	19179.7	20329.1	17364.6	C02183	ko01100
QWMW0581	91	92	137.963	C3H6S3	1,3,5-Trithiane	Heterocyclic compound	291-21-4	1271	39538.6	41661.8	101276	56667.8	44686.8	57673.7	-	-
XMW1411	93	41	204.188	C15H24	1,3,6,10-Dodecatetraene, 3,7,11-trimethyl-, (Z,E)-	Terpenoids	26560-14-5	1491	292495	264820	347666	490437	455913	527173	-	-
KMW0252*154	93	91	136.125	C10H16	1,3,7-Octatriene, 3,7-dimethyl-	Terpenoids	502-99-8	1048	6.59964e+06	4.01469e+06	8.38973e+06	1.00265e+07	7.98513e+06	7.50127e+06	-	-
KMW0304	119	91	134.11	C10H14	1,3,8-p-Menthatriene	Terpenoids	18368-95-1	1119	7116.8	5020.64	9954.08	11715.8	9234.5	10853.1	-	-
XMW0455	138	123	138.068	C8H10O2	1,3-Benzenediol, 4,5-dimethyl-	Phenol	527-55-9	1490	321050	367746	346364	349512	326645	288790	-	-
KMW0612	192	91	192.079	C11H12O3	1,3-Benzodioxole, 4-methoxy-6-(2-propenyl)-	Ether	607-91-0	1520	228642	201329	227792	158492	151650	147054	C10480	-
XMW0678	105	121	136.125	C10H16	1,3-Cyclohexadiene, 1,5,5,6-tetramethyl-	Terpenoids	514-94-3	976	29375.9	12615.5	43792.9	26893.9	22818.7	20091.8	-	-
KMW0595*084	119	93	204.188	C15H24	1,3-Cyclohexadiene, 5-(1,5-dimethyl-4-hexenyl)-2-methyl-, [S-(R*,S*)]-	Terpenoids	495-60-3	1495	549219	333450	728046	721395	668503	708203	C09750	-
KMW0479*140	91	107	150.104	C10H14O	1,3-Cyclohexadiene-1-carboxaldehyde, 2,6,6-trimethyl-	Terpenoids	116-26-7	1205.71736785329	17771.9	16722.4	19697.8	31343.7	26807.1	30455.3	C17062	ko00999
D393	121	107	194.131	C12H18O2	Ethyl safranate	Ester	35044-59-8	1434	46822.1	25869.2	60071.2	125209	111155	128810	-	-
XMW2374	69	83	140.084	C8H12O2	1,3-Cyclohexanedione, 5,5-dimethyl-	Ketone	126-81-8	1176	37628.3	24135	67517.8	21100.8	16480.1	13198.7	-	-
XMW0036	98	70	168.115	C10H16O2	1,3-Cyclopentanedione, 4-(3-methylbutyl)-	Ketone	939-86-6	1357	2484.68	2139.98	3778.49	3043.52	4078.35	4680.45	-	-
QWMW0397	105	39	120.007	C4H8S2	1,3-Dithiane	Heterocyclic compound	505-23-7	1027	2.16494e+06	1.59522e+06	2.7301e+06	2.82237e+06	2.46622e+06	2.30921e+06	-	-
QWMW0245	71	84	162.017	C6H10OS2	1,3-Dithiolo[4,5-b]furan, tetrahydro-3a-methyl-	Heterocyclic compound	67411-25-0	1245	36428.9	46445.9	48453.3	40371.5	37877.8	66935.5	-	-
WMW0126	95	67	124.125	C9H16	1,3-Hexadiene, 3-ethyl-2-methyl-	Hydrocarbons	61142-36-7	1031	2.93168e+06	2.34075e+06	3.84558e+06	3.99744e+06	3.54233e+06	3.37273e+06	-	-
XMW0098*043	134	133	134.037	C8H6O2	1,4-Benzenedicarboxaldehyde	Aldehyde	623-27-8	1166	4353.13	4158.63	7341.73	5059.95	3834.23	6110.65	-	-
YZMW0569*197	55	57	112.052	C6H8O2	1,4-Cyclohexanedione	Ketone	637-88-7	1035	976725	686179	1.4388e+06	1.21546e+06	1.09874e+06	1.01901e+06	C08063	-
XMW0031	85	95	222.198	C15H26O	1,4-Methanoazulen-3-ol, decahydro-1,5,5,8a-tetramethyl-, [1S-(1.alpha.,3.beta.,3a.beta.,4.alpha.,8a.beta.)]-	Terpenoids	99481-30-8	1608	25905.9	22927	30582.9	19564.4	22536.2	21660.7	-	-
KMW0623	204	93	204.188	C15H24	Germacrene B	Terpenoids	15423-57-1	1557	34900.3	15511.3	46503.6	3991.73	3781.62	5569.72	C09672	ko00909
XMW0634*039	79	91	152.12	C10H16O	1,5-Cyclohexadiene-1-methanol, 4-(1-methylethyl)-	Terpenoids	19876-45-0	1194	86710.3	51622.2	138218	80533.4	72811.5	77605.1	-	-
XMW0437	67	136	136.125	C10H16	1,5-Cyclooctadiene, 1,6-dimethyl-	Hydrocarbons	3760-13-2	1070	150308	73826.3	229901	195244	164444	159739	-	-
XMW3533	41	68	188.105	C9H16O4	1,5-Diacetoxypentane	Ester	6963-44-6	1307	12477.2	8951.34	14451.6	15166	14923.6	17934.6	-	-
D306	121	85	154.136	C10H18O	1,5-Heptadien-4-ol, 3,3,6-trimethyl-	Terpenoids	27644-04-8	1084	355291	212832	675845	661162	501912	496972	-	-
KMW0254	39	55	152.12	C10H16O	1,5-Heptadien-4-one, 3,3,6-trimethyl-	Terpenoids	546-49-6	1062	23144.5	13981.1	37598.1	37539.2	31402.7	26179.5	-	-
WAMW1333	56	85	102.116	C5H14N2	1,5-Pentanediamine	Amine	462-94-2	1005	90302.3	41773.9	132393	62716.5	54254.8	48913.8	C01672	ko00310,ko00470,ko00480,ko00960,ko01100,ko01110
YZMW0052	67	43	104.084	C5H12O2	1,5-Pentanediol	Alcohol	111-29-5	993	191486	93112.4	305258	294606	242933	207430	-	-
WMW0075	69	41	222.198	C15H26O	1,6,10-Dodecatrien-3-ol, 3,7,11-trimethyl-	Terpenoids	7212-44-4	1537.04368641532	36372.1	53277.4	42491.9	49340.1	52635.5	31974	C09704	ko00909,ko01100
KMW0630*381	93	123	222.198	C15H26O	trans-Nerolidol	Terpenoids	40716-66-3	1567.71888028589	91920.7	40197.8	119280	23827	20299.8	18816.2	-	-
NMW0200*147	69	41	204.188	C15H24	1,6,10-Dodecatriene, 7,11-dimethyl-3-methylene-	Terpenoids	77129-48-7	1458	40136.8	41310.7	45855.7	44168.1	47602.5	51939.1	C09666	ko00909,ko01110
KMW0411	55	41	182.131	C11H18O2	1,6-Octadien-3-ol, 3,7-dimethyl-, formate	Ester	115-99-1	1215	7240.57	11957.5	11995.9	12055.2	11012.2	14060.4	-	-
D1562	97	71	182.167	C12H22O	1,6-Octadiene, 3-ethoxy-3,7-dimethyl-	Ether	72845-33-1	1172	54124.5	66241	66749.1	72843.7	62295	56975.5	-	-
D167	95	110	154.136	C10H18O	1,7,7-Trimethylbicyclo[2.2.1]heptan-2-ol	Terpenoids	10385-78-1	1149	68070	37686.6	139921	138117	102605	119421	C01411	-
XMW0671	69	70	98.084	C5H10N2	1,7-Diazabicyclo[2.2.0]heptane	Heterocyclic compound	279-42-5	1031	1.70598e+06	1.24177e+06	2.1632e+06	2.09275e+06	1.90476e+06	1.8062e+06	-	-
D1026	111	169	256.204	C15H28O3	1,7-Dioxacycloheptadecan-8-one	Ketone	3391-83-1	1917	6331.21	3044.07	4149.56	2956.62	3420.55	2091.69	-	-
NMW0287	67	79	232.219	C17H28	1,8,11,14-Heptadecatetraene, (Z,Z,Z)-	Hydrocarbons	10482-53-8	1664	120341	107212	106633	88142.9	61954.1	69083.9	C17535	-
XMW0167	176	161	176.12	C12H16O	1-(2,3,4,5-Tetramethylphenyl)ethanone	Ketone	34764-71-1	1526	6082.26	3840.34	6802.71	12360.5	11755.2	12277.1	-	-
XMW1429	82	70	113.059	C4H7N3O	1-(2-Hydroxyethyl)-1,2,4-triazole	Alcohol	3273-14-1	1151	8483.22	5086.04	13753.8	13633.5	10579.6	11948.1	-	-
QWMW0289	83	111	140.03	C7H8OS	1-(2-Thienyl)-1-propanone	Ketone	13679-75-9	1185	15127.6	9610.63	26539.1	7906.72	5759.98	6863.13	-	-
XMW2686*253	66	93	136.064	C7H8N2O	1-(5-Methyl-2-pyrazinyl)-1-ethanone	Ketone	22047-27-4	1091	45010.8	45561.5	53984	60116.8	52410.7	49325.6	-	-
YC_160*253	66	93	136.064	C7H8N2O	1-(6-Methyl-2-pyrazinyl)-1-ethanone	Heterocyclic compound	22047-26-3	1092	45010.8	45561.5	53984	60116.8	52410.7	49325.6	-	-
XMW3160	127	126	154.045	C8H10OS	1-Butanone, 1-(2-thienyl)-	Ketone	5333-83-5	1252	4911.1	5823.04	7788.31	5860.83	5402.4	7042.52	-	-
KMW0454	68	79	150.104	C10H14O	1-Cyclohexene-1-carboxaldehyde, 4-(1-methylethenyl)-	Aldehyde	2111-75-3	1274	139117	90133.8	220230	158071	138677	163227	C02576	-
XMW0542	41	109	152.12	C10H16O	1-Cyclohexene-1-carboxaldehyde, 4-(1-methylethyl)-	Terpenoids	21391-98-0	1276	40849.3	43049.5	61089.1	48521.5	45661.1	57262.3	-	-
KMW0456	55	70	158.167	C10H22O	1-Decanol	Alcohol	112-30-1	1271.52890329552	49025.9	58922.1	74379.9	59085.1	57636.1	71963.4	C01633	-
D1593	70	80	138.141	C10H18	1-Decyne	Hydrocarbons	764-93-2	987	59866.9	28748.5	95527.5	93000.4	77077.4	66936.4	-	-
XMW0890*228	108	58	126.104	C8H14O	1-Hepten-6-one, 2-methyl-	Ketone	10408-15-8	966	12582.4	6391.6	22248.4	14096.2	12418.8	11234.7	-	-
KMW0706	55	69	242.261	C16H34O	1-Hexadecanol	Alcohol	36653-82-4	1882.36953455571	9798.13	5425.74	6932.13	5573.95	5123.18	3538.31	C00823	ko00071
KMW0219	41	57	130.136	C8H18O	1-Hexanol, 2-ethyl-	Alcohol	104-76-7	1028.64806866953	1.38391e+06	963306	1.68436e+06	1.7181e+06	1.54753e+06	1.40877e+06	C02498	-
D387	57	41	144.151	C9H20O	1-Hexanol, 3,5,5-trimethyl-	Alcohol	3452-97-9	1047	164773	197570	302134	258215	211804	232798	-	-
D457	97	69	200.178	C12H24O2	1-Hexanol, 5-methyl-2-(1-methylethyl)-, acetate	Ester	40853-55-2	1260	11614.6	13839.8	18965.9	13780.1	13037.2	16647	-	-
XMW0958	155	43	282.084	C11H23I	1-Iodoundecane	Halogenated hydrocarbons	4282-44-4	1534	32055.5	33898.2	38953.5	30976.1	33064.3	32442.1	-	-
XMW0465*060	189	133	204.188	C15H24	1-Isopropyl-4,7-dimethyl-1,2,3,4,5,6-hexahydronaphthalene	Terpenoids	16729-00-3	1481	65897.1	35582	109492	142197	133193	144985	-	-
XMW1165*059	204	189	204.188	C15H24	1-Isopropyl-4,7-dimethyl-1,2,3,5,6,8a-hexahydronaphthalene	Terpenoids	16729-01-4	1500	66813.9	33533.4	92779.1	130319	120549	129645	-	-
NMW0133	100	128	128.022	C4H4N2O3	1-Methyl-2,4,5-trioxoimidazolidine	Heterocyclic compound	3659-97-0	1324	2948.07	3526.52	4127.7	3362.47	3435.34	3987.53	-	-
YZMW0707*271	115	116	144.058	C10H8O	1-Naphthalenol	Phenol	90-15-3	1514.62686567164	33193	35081.8	40347.3	27176.4	26167.3	25856.7	C11714	-
YZMW0061	41	44	143.167	C9H21N	1-Nonanamine	Amine	112-20-9	1137	3782.09	2406.22	6759.07	15269.9	11598.9	12623.2	-	-
KMW0262	55	70	140.12	C9H16O	1-Nonen-3-one	Ketone	24415-26-7	1076	25633.5	19750	39963.7	38215.6	31138.7	30043.4	-	-
WMW0092	44	58	143.167	C9H21N	1-Octanamine, N-methyl-	Amine	2439-54-5	1088	6165.74	6322	5061.06	7995.14	6918.58	6282.87	-	-
GMW0169	85	97	158.167	C10H22O	1-Octanol, 3,7-dimethyl-	Alcohol	106-21-8	1195.54959785523	20330.6	34216.4	38066	26543.9	24934.8	36469.3	-	-
XMW0911	99	128	170.131	C10H18O2	1-Octen-1-ol, acetate	Ester	77149-68-9	1192	10190.3	11390.1	19132.2	17496.4	15319.3	16959.9	-	-
KMW0173	85	57	128.12	C8H16O	1-Octen-3-ol	Alcohol	3391-86-4	979.760041731873	9842.85	11511.1	18930.6	17517.2	15331.6	13591.3	-	-
D30	67	99	170.131	C10H18O2	1-Octen-3-yl-acetate	Ester	2442-10-6	1111	265445	221089	446086	152172	121577	121758	-	-
YZMW0557	72	69	184.146	C11H20O2	1-Octen-3-yl-n-propionate	Ester	63156-02-5	1181	182884	237854	258664	257241	206351	211676	-	-
XMW0732	110	95	152.095	C8H12N2O	1-Pentanone, 1-(1H-imidazol-4-yl)-	Heterocyclic compound	69393-15-3	1642	252053	224773	222566	183998	125065	143401	-	-
XMW0250	134	119	176.12	C12H16O	1-Pentanone, 1-(4-methylphenyl)-	Ketone	1671-77-8	1471	1107.05	1107.05	1107.05	8795.9	7377.38	8386.97	-	-
D102	105	77	162.104	C11H14O	1-Pentanone, 1-phenyl-	Ketone	1009-14-9	1373	105090	53733.6	156000	299780	259555	319354	-	-
XMW1476	135	77	164.084	C10H12O2	1-Propanone, 1-(4-methoxyphenyl)-	Ketone	121-97-1	1513	37024.4	30922.8	43198.4	29931.2	27394.2	28995.9	-	-
WAMW0399*353	83	97	196.219	C14H28	1-Tetradecene	Hydrocarbons	1120-36-1	1392	6128.18	4596	9544.74	12989.5	12052.8	13626.7	-	-
D266	55	83	182.203	C13H26	1-Tridecene	Hydrocarbons	2437-56-1	1292	6024.86	12714.7	10459.2	7100.07	6285.34	30484.4	-	-
KMW0523*317	55	69	172.183	C11H24O	1-Undecanol	Alcohol	112-42-5	1371	10658.4	6526.18	23129.5	28963.1	24589	29764.8	-	-
WAMW2147	154	55	154.172	C11H22	1-Undecene	Hydrocarbons	821-95-4	1091	8852.35	5160.65	11747.4	4128.75	3421.65	3542.74	-	-
XMW0775	139	55	168.188	C12H24	1-Undecene, 9-methyl-	Hydrocarbons	74630-41-4	1152	27690.5	16332.9	50466.2	34266.9	21771	29946.9	-	-
WMW0122	69	111	168.151	C11H20O	1-Undecyn-4-ol	Alcohol	22127-86-2	1107	575862	537523	888943	365637	292440	293496	-	-
XMW2869	44	42	116.059	C4H8N2O2	1.2-diacetylhydrazine	Nitrogen compounds	3148-73-0	1243	21366.4	26491.8	26153	27330.9	23850.1	23542.7	C16622	-
XMW0742*368	120	69	204.188	C15H24	10,10-Dimethyl-2,6-dimethylenebicyclo[7.2.0]undecane	Terpenoids	357414-37-0	1440	54322.6	29114.4	83384	173441	153319	173906	-	-
XMW0294	41	55	168.151	C11H20O	10-Undecenal	Aldehyde	112-45-8	1297	10634.9	22369.8	19560.7	19955.4	11334.4	23958.2	-	-
GMW0193	149	56	240.209	C15H28O2	10-Undecenoic acid, butyl ester	Ester	109-42-2	1660	20209.1	18014.3	19306.1	14572.9	10357.1	11308	-	-
XMW1177	69	136	220.183	C15H24O	11,11-Dimethyl-4,8-dimethylenebicyclo[7.2.0]undecan-3-ol	Alcohol	79580-01-1	1646	190990	155497	155887	129602	90855.4	101351	-	-
D400*124	55	82	212.214	C14H28O	11-Tetradecen-1-ol, (E)-	Alcohol	35153-18-5	1673	334508	131231	368569	17021.9	17021.9	17021.9	-	-
XMW0143*108	204	189	204.188	C15H24	1H-3a,7-Methanoazulene, 2,3,4,7,8,8a-hexahydro-3,6,8,8-tetramethyl-, [3R-(3.alpha.,3a.beta.,7.beta.,8a.alpha.)]-	Terpenoids	469-61-4	1411	16479.2	6512.28	27606.9	75834.3	62495.1	77900.6	-	-
w38*056	161	105	204.188	C15H24	1H-3a,7-Methanoazulene, octahydro-3,8,8-trimethyl-6-methylene-, [3R-(3.alpha.,3a.beta.,7.beta.,8a.alpha.)]-	Terpenoids	546-28-1	1421	51397.5	25960.6	71941.9	59545.3	55814.7	59986.6	-	-
XMW2972	119	93	204.188	C15H24	1H-Benzocycloheptene, 2,4a,5,6,7,8,9,9a-octahydro-3,5,5-trimethyl-9-methylene-, (4aS-cis)-	Terpenoids	3853-83-6	1448	8409.21	4633.3	12978	19852.9	18036.1	20050.1	-	-
XMW0504*084	119	93	204.188	C15H24	1H-Benzocycloheptene, 2,4a,5,6,7,8-hexahydro-3,5,5,9-tetramethyl-, (R)-	Terpenoids	1461-03-6	1500	549219	333450	728046	721395	668503	708203	-	-
KMW0210*362	161	204	204.188	C15H24	β-Cubebene	Terpenoids	13744-15-5	1390	144133	78668.2	220443	578910	595087	448807	C09648	-
KMW0644*118	159	177	220.183	C15H24O	(+)-Spathulenol	Terpenoids	6750-60-3	1576	4434.76	2548.45	7082.3	23219.2	21117.1	20420.6	-	-
KMW0548*108	204	189	204.188	C15H24	1H-Cycloprop[e]azulene, 1a,2,3,4,4a,5,6,7b-octahydro-1,1,4,7-tetramethyl-, [1aR-(1a.alpha.,4.alpha.,4a.beta.,7b.alpha.)]-	Terpenoids	489-40-7	1409	16479.2	6512.28	27606.9	75834.3	62495.1	77900.6	-	-
WAMW0914*364	107	161	204.188	C15H24	1H-Cycloprop[e]azulene, 1a,2,3,5,6,7,7a,7b-octahydro-1,1,4,7-tetramethyl-, [1aR-(1a.alpha.,7.alpha.,7a.beta.,7b.alpha.)]-	Terpenoids	21747-46-6	1493	214381	203333	241261	307169	289601	327991	C20162	-
XMW0195	107	67	206.203	C15H26	1H-Cycloprop[e]azulene, decahydro-1,1,4,7-tetramethyl-, [1aR-(1a.alpha.,4.beta.,4a.beta.,7.beta.,7a.beta.,7b.alpha.)]-	Terpenoids	28580-43-0	1373	23327	11990.9	35683.2	59604.6	53639.1	51756.2	-	-
XMW1408	189	161	204.188	C15H24	1H-Cyclopropa[a]naphthalene, 1a,2,3,3a,4,5,6,7b-octahydro-1,1,3a,7-tetramethyl-, [1aR-(1a.alpha.,3a.alpha.,7b.alpha.)]-	Terpenoids	489-29-2	1398	34940.1	17364.5	53981.3	56630.5	49614.2	57902.3	-	-
XMW0380*056	161	105	204.188	C15H24	1H-Cyclopropa[a]naphthalene, 1a,2,3,5,6,7,7a,7b-octahydro-1,1,7,7a-tetramethyl-, [1aR-(1a.alpha.,7.alpha.,7a.alpha.,7b.alpha.)]-	Terpenoids	17334-55-3	1432	51397.5	25960.6	71941.9	59545.3	55814.7	59986.6	-	-
XMW1286	98	97	98.048	C4H6N2O	1H-Imidazole-4-methanol	Alcohol	822-55-9	1284	9715.28	12723.4	15537	11242	11921.2	14637.2	C05562	-
NMW0118	132	104	132.058	C9H8O	1H-Inden-1-one, 2,3-dihydro-	Ketone	83-33-0	1292	8360.06	5002.04	7380.93	1840.31	1643.56	1681.31	C01504	-
XMW0537	134	133	134.073	C9H10O	1H-Inden-5-ol, 2,3-dihydro-	Phenol	1470-94-6	1335	10696.3	5492.62	15864.1	17298.3	12821.3	17520	-	-
w07	141	142	142.078	C11H10	1H-Indene, 1-ethylidene-	Hydrocarbons	2471-83-2	1315	12958.6	16133.7	19332.3	14985.5	15536.9	17806.8	-	-
XMW1467	110	109	110.084	C6H10N2	1H-Pyrazole, 1,3,5-trimethyl-	Heterocyclic compound	1072-91-9	1032	481756	579841	83938.8	83938.8	83938.8	83938.8	-	-
XMW0223	139	67	139.063	C7H9NO2	1H-Pyrrole-2,5-dione, 3-ethyl-4-methyl-	Ketone	20189-42-8	1239	54426.2	69434	72223.1	72555.8	61198.2	63634.4	-	-
XMW0523*019	92	65	92.037	C5H4N2	1H-Pyrrole-2-carbonitrile	Heterocyclic compound	9513-94-4	1161	41799.5	21898.9	60593.1	9599.52	7850.23	12362.1	-	-
YZMW0566	66	94	111.032	C5H5NO2	1H-Pyrrole-2-carboxylic acid	Acid	634-97-9	1214	4036.4	4036.4	4036.4	25684.7	20182	25166.3	-	-
XMW0076*019	92	65	92.037	C5H4N2	1H-Pyrrole-3-carbonitrile	Heterocyclic compound	7126-38-7	1288	41799.5	21898.9	60593.1	9599.52	7850.23	12362.1	-	-
XMW0701	145	131	160.1	C10H12N2	1H-Pyrrolo[2,3-b]pyridine, 2-(1-methylethyl)-	Heterocyclic compound	27257-18-7	1562	3107.24	1461.88	12767.8	482.758	368.422	428.377	-	-
XMW0148	85	57	85.039	CH3N5	1H-Tetrazol-5-amine	Amine	4418-61-5	1396	97552.4	111695	134349	114563	108759	123689	-	-
XMW1153	120	121	204.188	C15H24	1R,4R,7R,11R-1,3,4,7-Tetramethyltricyclo[5.3.1.0(4,11)]undec-2-ene	Terpenoids	137235-59-7	1375	32784.8	16719.3	50765.1	85315.1	73781.2	89882.8	-	-
D442	96	41	156.115	C9H16O2	2(3H)-Furanone, 5-butyldihydro-4-methyl-	Ketone	39212-23-2	1302	7491.63	6157.25	14508.3	10480.5	9009.01	11366.8	-	-
KMW0615	99	42	156.115	C9H16O2	2(3H)-Furanone, 5-butyldihydro-4-methyl-, cis-	Ketone	55013-32-6	1337	34651.5	42450.6	51034	41837.5	41914.8	49069.9	-	-
KMW0492	56	70	114.068	C6H10O2	2(3H)-Furanone, 5-ethyldihydro-	Ester	695-06-7	1054.85592315902	39497	51566	71216.8	62360	52209.9	56859.2	-	-
XMW0745	99	41	184.146	C11H20O2	2(3H)-Furanone, 5-hexyldihydro-4-methyl-, trans-	Ketone	147254-33-9	1533	2169.81	10849	2169.81	19405.3	23844.4	23847.6	-	-
QWMW1271	69	100	170.131	C10H18O2	2(3H)-Furanone, dihydro-4-methyl-5-pentyl-	Ketone	33673-62-0	1502	103911	76192.6	139980	51576.8	68278.8	68572	-	-
WAMW0300	85	57	100.052	C5H8O2	2(3H)-Furanone, dihydro-5-methyl-	Ketone	108-29-2	955	2790.19	12165.5	15049.2	16489.2	15074.1	12823.2	-	-
KMW0539	83	112	112.052	C6H8O2	2(5H)-Furanone, 5-ethyl-	Ketone	2407-43-4	966	43449.9	41757.9	43444.3	47465.1	44865.2	41480	-	-
KMW0383	97	57	142.063	C7H10O3	2(5H)-Furanone, 5-ethyl-3-hydroxy-4-methyl-	Ketone	698-10-2	1195	20426.7	12379	39960.6	40293.9	33214.4	38587.8	-	-
XMW1332*115	43	71	142.099	C8H14O2	2,2'-Bifuran, octahydro-	Heterocyclic compound	1592-33-2	1151	1269.21	6346.05	8277.96	7270.26	6471.96	8241.05	-	-
XMW0599	84	69	142.063	C7H10O3	2,2,6-Trimethyl-4H-1,3-dioxin-4-one	Ketone	5394-63-8	1232	1.02807e+06	1.69751e+06	1.66714e+06	1.75329e+06	1.16042e+06	1.49218e+06	-	-
XMW0638*115	43	71	142.099	C8H14O2	2,3'-Bifuran, octahydro-	Heterocyclic compound	73373-15-6	1232	1269.21	6346.05	8277.96	7270.26	6471.96	8241.05	-	-
KMW0181	109	79	152.12	C10H16O	2,3-Dehydro-1,8-cineole	Terpenoids	92760-25-3	991	7736.37	3772.15	13872.1	6430.18	5385.49	4628.89	-	-
QWMW0266	80	135	136.1	C8H12N2	2,3-Diethylpyrazine	Heterocyclic compound	15707-24-1	1088	33232	26288.4	37737.7	51353.7	43376.3	40991.2	-	-
QWMW0955	137	81	152.084	C9H12O2	2,3-Dimethoxytoluene	Ether	4463-33-6	1172	8868.98	5537.13	15625.3	4065.5	3175.17	3810.16	-	-
KMW0269*022	135	136	136.1	C8H12N2	2,3-Dimethyl-5-ethylpyrazine	Heterocyclic compound	15707-34-3	1090	10459.6	5622.4	16020.5	19168.8	14520.6	14306.8	-	-
WAMW1601*266	99	71	142.099	C8H14O2	2,3-Octanedione	Ketone	585-25-1	984	2408.81	3232.8	4437.55	4431.21	3798.23	2861.93	-	-
NMW0228	164	121	164.084	C10H12O2	2,4,6-Cycloheptatrien-1-one, 2-hydroxy-4-(1-methylethyl)-	Terpenoids	499-44-5	1520	7875.53	8723.57	9165.79	6705.23	6056.85	6284.16	C09904	-
XMW0084*030	121	136	136.125	C10H16	2,4,6-Octatriene, 2,6-dimethyl-	Terpenoids	673-84-7	1131	2223.18	1347.87	4050.31	5566.21	4269.15	4621.15	-	-
D342*030	121	136	136.125	C10H16	2,4,6-Octatriene, 2,6-dimethyl-, (E,E)-	Terpenoids	3016-19-1	1144	2223.18	1347.87	4050.31	5566.21	4269.15	4621.15	-	-
XMW0453*030	121	136	136.125	C10H16	2,4,6-Octatriene, 2,6-dimethyl-, (E,Z)-	Terpenoids	7216-56-0	1131	2223.18	1347.87	4050.31	5566.21	4269.15	4621.15	-	-
NMW0007*140	91	107	150.104	C10H14O	2,4-Cycloheptadien-1-one, 2,6,6-trimethyl-	Terpenoids	503-93-5	1243	17771.9	16722.4	19697.8	31343.7	26807.1	30455.3	C16955	-
w02	83	55	154.136	C10H18O	2,4-Decadien-1-ol	Alcohol	14507-02-9	1264	13293.8	14458.1	21717.4	13560.6	13037.6	15988.2	-	-
XMW0691*049	152	81	152.12	C10H16O	2,4-Decadienal	Aldehyde	2363-88-4	1319.20529801325	8512.04	4328.58	11979.1	865.717	865.717	865.717	-	-
KMW0482*049	152	81	152.12	C10H16O	2,4-Decadienal, (E,E)-	Aldehyde	25152-84-5	1320.077	8512.04	4328.58	11979.1	865.717	865.717	865.717	-	-
KMW0475*049	152	81	152.12	C10H16O	2,4-Decadienal, (E,Z)-	Aldehyde	25152-83-4	1295	8512.04	4328.58	11979.1	865.717	865.717	865.717	-	-
WMW0078	57	191	206.167	C14H22O	2,4-Di-tert-butylphenol	Phenol	96-76-4	1512.57449344458	185696	209205	177084	167135	160627	164955	-	-
XMW0446	98	42	129.079	C6H11NO2	2,4-Dimethyl-2-oxazoline-4-methanol	Alcohol	39986-37-3	1031	5937	2024.15	6378.51	7522.15	6913.4	6844.36	-	-
GMW0131	120	91	138.104	C9H14O	2,4-Dimethylcyclohex-3-ene-1-carbaldehyde	Aldehyde	68039-49-6	1095	11578.8	7430.11	19770	5375.82	4255.17	4307.81	-	-
XMW0108*356	85	71	198.235	C14H30	2,4-Dimethyldodecane	Hydrocarbons	6117-99-3	1313	66755.7	82773.9	103865	82784.7	80421.1	98471.2	-	-
WAMW0913	41	81	180.151	C12H20O	2,4-Dodecadienal, (E,E)-	Aldehyde	21662-16-8	1524	37295.4	24503.1	48770.6	17092.2	16772	26992.7	-	-
D373	79	77	112.089	C7H12O	2,4-Heptadien-1-ol, (E,E)-	Alcohol	33467-79-7	1004	297198	144814	509606	459096	377739	324599	-	-
WAMW1895*260	81	41	138.104	C9H14O	2,4-Nonadienal	Aldehyde	6750-03-4	1214	95542.9	56928.8	167459	168592	140146	169492	-	-
KMW0407*260	81	41	138.104	C9H14O	2,4-Nonadienal, (E,E)-	Aldehyde	5910-87-2	1216	95542.9	56928.8	167459	168592	140146	169492	-	-
WAMW0558*309	81	41	166.136	C11H18O	2,4-Undecadienal	Aldehyde	13162-46-4	1435	40599.5	22000.3	61920.5	119094	109995	131163	-	-
D344*309	81	41	166.136	C11H18O	2,4-Undecadienal, (E,E)-	Aldehyde	30361-29-6	1430	40599.5	22000.3	61920.5	119094	109995	131163	-	-
XMW0584	141	85	214.157	C12H22O3	2,5-Dibutoxy-2,5-dihydrofuran	Heterocyclic compound	20295-23-2	1376	2208.77	3010.68	3533.02	3229.29	3155.52	3817.54	-	-
QWMW1144	42	43	180.028	C6H12O2S2	2,5-Dimethyl-1,4-dithiane-2,5-diol	Alcohol	55704-78-4	1426	3585.76	4628.44	4370.44	3972.85	3695.63	4187.56	-	-
WMW0205*266	99	71	142.099	C8H14O2	2,5-Octanedione	Ketone	3214-41-3	984	2408.81	3232.8	4437.55	4431.21	3798.23	2861.93	-	-
XMW0492	84	56	127.063	C6H9NO2	2,5-Pyrrolidinedione, 1-ethyl-	Ketone	2314-78-5	1164	188310	229013	234718	37662	218192	198378	-	-
XMW0497	139	111	139.993	C6H4O2S	2,5-Thiophenedicarboxaldehyde	Aldehyde	932-95-6	1220	7352.6	4379.38	9914.51	7851.59	7082.88	8535.52	-	-
NMW0310	41	69	222.198	C15H26O	2,6,10-Dodecatrien-1-ol, 3,7,11-trimethyl-	Terpenoids	4602-84-0	1702.63736263736	28794.8	12660.5	26618.7	11179.1	12269.3	9858.21	C06081	ko00510,ko00900,ko01100,ko01110
NMW0302	69	41	222.198	C15H26O	2,6,10-Dodecatrien-1-ol, 3,7,11-trimethyl-, (Z,E)-	Terpenoids	3790-71-4	1697	18012.2	13220.2	15049	9763.57	14185.8	12153.6	C03220	ko00909
XMW0159	57	71	226.266	C16H34	2,6,10-Trimethyltridecane	Terpenoids	3891-99-4	1449	178012	199299	249369	199307	206562	226204	-	-
XMW0909	107	79	150.104	C10H14O	2,6,6-Trimethylbicyclo[3.2.0]hept-2-en-7-one	Ketone	4613-37-0	1108	131571	104784	231679	63584.5	49501.6	55446.7	-	-
NMW0308	55	93	218.167	C15H22O	2,6,10-Trimethyl-2,6,9,11-dodecatetraenal	Terpenoids	4955-32-2	1712	82893.4	42507.5	81194.9	4846.57	4846.57	4846.57	C09729	-
XMW0780	91	119	134.11	C10H14	2,6-Dimethyl-1,3,5,7-octatetraene, E,E-	Terpenoids	460-01-5	1131	30407.9	18727.5	57127	54657.4	22054.7	25991.7	-	-
XMW0424	43	41	166.136	C11H18O	2,6-Dimethyl-1-nonen-3-yn-5-ol	Alcohol	19780-98-4	1300	39711.5	95268.4	73789.1	51820.9	46009.8	72406.9	-	-
XMW0902*261	69	41	138.141	C10H18	2,6-Dimethyl-2-trans-6-octadiene	Terpenoids	2609-23-6	993	177836	80163.2	275212	160462	139192	121122	-	-
XMW0282	113	57	170.203	C12H26	2,6-Dimethyldecane	Hydrocarbons	13150-81-7	1112	882.122	5786.63	6453.6	4572.84	4410.61	4568.7	-	-
GMW0235	103	105	138.05	C8H10S	2,6-Dimethylthiophenol	Phenol	118-72-9	1226	7328.68	6582.75	13575.1	10117.2	8431.38	10589.9	-	-
XMW0744	70	69	180.151	C12H20O	2,6-Dodecadien-1-al	Aldehyde	21662-13-5	1449	29767.7	34357.8	43301.9	31803.6	33935.7	38130.9	-	-
XMW1433	128	71	170.094	C9H14O3	2,6-Heptanedione, 3-acetyl-	Ketone	29214-57-1	1284	16635.4	11759.6	23891.4	9797.48	8975.17	9369.43	-	-
KMW0354	122	93	140.12	C9H16O	2,6-Nonadien-1-ol	Alcohol	7786-44-9	1167	4771.45	2725.17	9145.68	8796.77	6709.7	7785.16	-	-
WMW0094*032	70	41	138.104	C9H14O	2,6-Nonadienal, (E,E)-	Aldehyde	17587-33-6	1153	14369.2	7458.06	27757.6	26098.9	20711.6	23385.7	-	-
KMW0345*032	70	41	138.104	C9H14O	2,6-Nonadienal, (E,Z)-	Aldehyde	557-48-2	1154.74919957311	14369.2	7458.06	27757.6	26098.9	20711.6	23385.7	C08499	-
NMW0104*285	93	69	154.136	C10H18O	2,6-Octadien-1-ol, 3,7-dimethyl-	Terpenoids	624-15-7	1260	138412	144458	183894	203357	174372	185013	C01500	ko00902,ko01100,ko01110
KMW0439	93	69	154.136	C10H18O	2,6-Octadien-1-ol, 3,7-dimethyl-, (Z)-	Terpenoids	106-25-2	1230.47464940669	8561.86	4211.15	15944.6	7557.98	7665.11	8633.45	C09871	-
KMW0518*352	93	69	196.146	C12H20O2	2,6-Octadien-1-ol, 3,7-dimethyl-, acetate, (Z)-	Terpenoids	141-12-8	1365.21978021978	90783.7	44053.1	135187	235118	208494	238370	-	-
D874*338	67	69	182.131	C11H18O2	2,6-Octadien-1-ol, 3,7-dimethyl-, formate, (Z)-	Ester	2142-94-1	1283	6540.87	3201.66	11039.3	7235.02	5969.03	7696.29	-	-
KMW0459*283	84	69	152.12	C10H16O	2,6-Octadienal, 3,7-dimethyl-, (E)-	Terpenoids	141-27-5	1270	46931.3	62364	76001.8	60359.3	56510.1	73853.4	C01499	-
w09*261	69	41	138.141	C10H18	2,6-Octadiene, 2,6-dimethyl-	Terpenoids	2792-39-4	978	177836	80163.2	275212	160462	139192	121122	-	-
XMW0693*050	69	41	182.131	C11H18O2	2,6-Octadienoic acid, 3,7-dimethyl-, methyl ester	Ester	2349-14-6	1323	35635.4	44217.5	54163.1	47271.5	43330	56969.3	-	-
XMW1326	126	113	141.079	C7H11NO2	2,6-Piperidinedione, 3-ethyl-	Ketone	25115-69-9	1335	3906.3	4925.42	5881.66	4409.5	4531.47	5248.68	-	-
XMW0068	97	69	166.136	C11H18O	2,7-Nonadien-5-one, 4,6-dimethyl-	Ketone	74630-80-1	1147	14408	8678.73	28846.5	29575.9	21298.3	25289.3	-	-
D406	85	41	152.12	C10H16O	2,7-Octadien-4-ol, 2-methyl-6-methylene-, (S)-	Terpenoids	35628-00-3	1147	4279.77	3642.62	7225.27	7278.31	5632.08	6381.99	-	-
NMW0152*052	71	67	170.131	C10H18O2	2,7-Octadiene-1,6-diol, 2,6-dimethyl-	Terpenoids	64142-78-5	1361	64778.9	58831.9	118563	95226.1	76463.2	113480	C04433	ko00902,ko01110
NMW0141*052	71	67	170.131	C10H18O2	2,7-Octadiene-1,6-diol, 2,6-dimethyl-, (E)-	Terpenoids	75991-61-6	1339	64778.9	58831.9	118563	95226.1	76463.2	113480	-	-
w18*052	71	67	170.131	C10H18O2	2,7-Octadiene-1,6-diol, 2,6-dimethyl-, (Z)-	Alcohol	103619-06-3	1361	64778.9	58831.9	118563	95226.1	76463.2	113480	-	-
XMW0503	154	98	154.063	C8H10O3	2-Acetyl-1,3-cyclohexanedione	Ketone	4056-73-9	1337	6974.07	9650.81	10228.2	7528.53	7675.73	8542.85	-	-
XMW0555	160	145	160.052	C10H8O2	2-Acetylbenzofuran	Heterocyclic compound	1646-26-0	1395	6137.59	3197.82	9557.85	27636.8	21339.7	25673.1	-	-
XMW0488	70	43	113.084	C6H11NO	2-Acetylpyrrolidine	Heterocyclic compound	60026-20-2	1018	8843.8	24351.3	30535.9	26102.2	24081.8	24514.8	-	-
XMW0646	109	165	224.141	C13H20O3	2-Benzofurancarboxylic acid, 2,4,5,6,7,7a-hexahydro-4,4,7a-trimethyl-, methyl ester, cis-	Ester	77383-92-7	1497	74739.3	71562	76881.5	105519	91458	94373.2	-	-
D119	133	91	204.151	C14H20O	2-Benzylidene-1-heptanol	Alcohol	101-85-9	1676	126874	56781.4	144703	8872.72	1774.54	1774.54	-	-
QMW0530	43	57	248.114	C12H25Br	2-Bromo dodecane	Halogenated hydrocarbons	13187-99-0	1505	18010.4	17772.1	22558.9	18340.9	19940.8	22111.4	-	-
w39*349	176	136	194.167	C13H22O	2-Butanone, 4-(2,6,6-trimethyl-2-cyclohexen-1-yl)-	Ketone	31499-72-6	1406	8090.52	4080.54	11721.4	32723.3	22125.4	25256.8	-	-
GMW0149	121	108	178.099	C11H14O2	2-Butanone, 4-(4-methoxyphenyl)-	Ketone	104-20-1	1462	36349.9	7269.98	50709.1	74816.8	68059.8	62012.9	-	-
D290*080	133	105	148.089	C10H12O	2-Butanone, 4-phenyl-	Ketone	2550-26-7	1236	4364.9	2972.21	7503.11	5585.62	4004.08	5138.55	-	-
D317	108	121	208.183	C14H24O	2-Buten-1-ol, 2-ethyl-4-(2,2,3-trimethyl-3-cyclopenten-1-yl)-	Alcohol	28219-61-6	1559	35579.2	16427.1	46441.7	4507.91	3984.88	4110.91	-	-
GMW0384	121	105	190.136	C13H18O	2-Buten-1-one, 1-(2,6,6-trimethyl-1,3-cyclohexadien-1-yl)-	Ketone	23696-85-7	1362	43317.5	19943.5	61806.2	88184.6	78026.2	90889.7	-	-
KMW0526	121	69	190.136	C13H18O	2-Buten-1-one, 1-(2,6,6-trimethyl-1,3-cyclohexadien-1-yl)-, (E)-	Terpenoids	23726-93-4	1386	36247.7	17135.4	55621.9	79371.9	68702.3	83674	-	-
D283	81	123	192.151	C13H20O	2-Buten-1-one, 1-(2,6,6-trimethyl-2-cyclohexen-1-yl)-, (E)-	Ketone	24720-09-0	1395	217076	29116.6	359191	175944	162009	182106	-	-
XMW0655	58	57	88.052	C4H8O2	2-Butene-1,4-diol, (Z)-	Alcohol	6117-80-2	920	5736.47	2205.53	8635.63	3837.47	3472.66	3007.25	-	-
YZMW0348	55	84	130.027	C5H6O4	2-Butenedioic acid, 2-methyl-, (E)-	Acid	498-24-8	1317	941.644	5578.39	14142.1	5065.83	4708.22	5639.49	C01732	ko00630,ko00660,ko01100,ko01200
QWMW1253	43	56	142.099	C8H14O2	2-Butenoic acid, 2-methylpropyl ester	Ester	589-66-2	983	29972.2	14437.8	48327.7	44805.2	38044.3	32842.3	-	-
XMW1246	69	55	170.131	C10H18O2	2-Butenoic acid, hexyl ester	Ester	19089-92-0	1202	75185.8	40154.2	130405	133655	108957	129187	-	-
KMW0310	134	109	152.12	C10H16O	2-Cyclohexen-1-ol, 1-methyl-4-(1-methylethenyl)-, trans-	Alcohol	7212-40-0	1123	4197.63	3442.13	7368.43	4651.87	3572.45	4046.04	-	-
KMW0547*347	119	84	194.131	C12H18O2	p-Mentha-6,8-dien-2-o	Terpenoids	97-42-7	1336	3819.58	2147.67	4392.76	8681.73	7618.99	7993.56	-	-
XMW0951*347	119	84	194.131	C12H18O2	(-)-cis-Carveol acetate	Ester	7111-29-7	1344	3819.58	2147.67	4392.76	8681.73	7618.99	7993.56	-	-
XMW0956*347	119	84	194.131	C12H18O2	cis-Carvyl acetate	Ester	1205-42-1	1362	3819.58	2147.67	4392.76	8681.73	7618.99	7993.56	-	-
KMW0420	84	41	154.136	C10H18O	2-Cyclohexen-1-ol, 3-methyl-6-(1-methylethyl)-, trans-	Terpenoids	16721-39-4	1208	49604.9	28737.5	90709.1	95250	77312.7	92953.4	C03039	-
NMW0124	126	41	168.115	C10H16O2	2-Cyclohexen-1-one, 2-hydroxy-3-methyl-6-(1-methylethyl)-	Terpenoids	490-03-9	1302	5985.3	5588.64	10020.3	7747.22	6708.23	8489.42	C09854	-
XMW0248	150	82	150.104	C10H14O	2-Cyclohexen-1-one, 3-methyl-6-(1-methylethenyl)-, (S)-	Terpenoids	16750-82-6	1250	12800.6	2560.12	20788	20696.5	17448.9	20701.6	C02289	-
KMW0428*107	95	110	152.12	C10H16O	2-Cyclohexen-1-one, 3-methyl-6-(1-methylethyl)-	Terpenoids	89-81-6	1261.16504854369	345828	438314	467543	460935	397676	398398	-	-
KMW0737	108	109	208.146	C13H20O2	2-Cyclohexen-1-one, 4-(3-hydroxy-1-butenyl)-3,5,5-trimethyl-	Ketone	34318-21-3	1647	116102	102632	103435	83763.3	56433.2	65300.4	-	-
XMW1473	126	98	168.115	C10H16O2	2-Cyclohexen-1-one, 4-hydroxy-3-methyl-6-(1-methylethyl)-, trans-	Ketone	55955-53-8	1432	8662.13	9864.1	11483.4	1732.43	10337.2	10039.6	-	-
QWMW0573*227	41	111	126.068	C7H10O2	2-Cyclopenten-1-one, 3-ethyl-2-hydroxy-	Ketone	21835-01-8	1103	278700	245540	403060	162248	129804	129606	-	-
WAMW0396	45	43	158.167	C10H22O	2-Decanol	Alcohol	1120-06-5	1200	20043.1	4008.63	36249.7	36852.1	28792.4	35266.2	-	-
WMW0083	96	41	156.151	C10H20O	2-Decen-1-ol, (E)-	Alcohol	18409-18-2	1257	86391	107175	114473	113578	96543	97690.6	-	-
GMW0087	70	41	154.136	C10H18O	2-Decenal, (E)-	Aldehyde	3913-81-3	1263	41577.1	50002.2	69812.4	49128.7	46232.8	60366.9	-	-
KMW0435	83	70	154.136	C10H18O	2-Decenal, (Z)-	Aldehyde	2497-25-8	1252	3315.89	4089.8	5525.51	4188.35	3904.81	5153.6	-	-
D226	58	43	184.183	C12H24O	2-Dodecanone	Ketone	6175-49-1	1395	14203	15338.7	19656.4	16991.8	15879.3	18413.8	C14996	-
QWMW0813*339	84	96	182.167	C12H22O	2-Dodecenal	Aldehyde	4826-62-4	1465	153.582	153.582	153.582	153.582	767.911	153.582	-	-
KMW0570*339	84	96	182.167	C12H22O	2-Dodecenal, (E)-	Aldehyde	20407-84-5	1468	153.582	153.582	153.582	153.582	767.911	153.582	-	-
XMW1412*054	119	93	204.188	C15H24	2-Epi-.alpha.-funebrene	Terpenoids	65354-33-8	1389	210034	106399	319610	371777	321421	395308	-	-
QWMW0544	109	123	152.095	C8H12N2O	2-Ethoxy-3-ethylpyrazine	Heterocyclic compound	35243-43-7	1127	17852.2	2967.74	34036	67909	50938.3	56440.7	-	-
D364	82	81	138.079	C7H10N2O	2-Ethoxy-3-methylpyrazine	Heterocyclic compound	32737-14-7	1029	647902	504002	978971	816177	719506	705771	-	-
D35	106	153	152.084	C9H12O2	2-Ethoxy-4-methylphenol	Phenol	2563-07-7	1240	7477.93	1495.59	13168.5	1495.59	8396.93	1495.59	-	-
NMW0088	112	70	184.146	C11H20O2	2-Ethylhexyl acrylate	Ester	103-11-7	1220	7030.07	8745.29	11609.2	9314.97	8861.38	11183.8	C19420	-
YZMW0592	70	112	198.162	C12H22O2	2-Ethylhexyl methacrylate	Ester	688-84-6	1296	14006.9	18084.4	21568.1	17750.8	17516.2	21494.5	-	-
GMW0039	112	95	112.016	C5H4O3	2-Furancarboxylic acid	Acid	88-14-2	1063.41201716738	24923.4	34171.5	42280.6	38676.8	32811.6	34972.9	C01546	ko01100
D444	113	95	224.141	C13H20O3	2-Furancarboxylic acid, octyl ester	Ester	39251-88-2	1642	89958.2	81120.4	91954.8	77075.9	63867.1	65154.6	-	-
KMW0275*088	59	94	170.131	C10H18O2	2-Furanmethanol, 5-ethenyltetrahydro-.alpha.,.alpha.,5-trimethyl-, cis-	Alcohol	5989-33-3	1074	4137.38	3184.73	9081.74	4674.94	3532.32	3658.51	-	-
XMW3436	42	39	144.079	C7H12O3	2-Furanmethanol, tetrahydro-, acetate	Ester	637-64-9	1098	40641	37521.4	66392	27615.7	22534.8	22333.5	-	-
NMW0280	143	85	238.193	C15H26O2	2-Furanmethanol, tetrahydro-.alpha.,.alpha.,5-trimethyl-5-(4-methyl-3-cyclohexen-1-yl)-, [2S-[2.alpha.,5.beta.(R*)]]-	Terpenoids	26184-88-3	1655	22038	19639.8	18877.7	16734	11236	12720.6	C16774	-
D81	81	94	168.079	C9H12O3	2-Furanpropanoic acid, ethyl ester	Ester	10031-90-0	1192	204866	115231	328987	183502	167236	176776	-	-
YZMW0723	53	81	140.047	C7H8O3	2-Furanpropionic acid	Acid	935-13-7	1158	16219.1	26034.5	26096.8	28362.1	24427.1	22263.5	-	-
GMW0278	59	69	144.151	C9H20O	2-Heptanol, 2,6-dimethyl-	Alcohol	13254-34-7	1023	89480.6	67783.2	108743	158909	141143	134083	-	-
XMW0183	55	41	126.104	C8H14O	2-Heptenal, 2-methyl-	Aldehyde	30567-26-1	1046	87633.6	58608.4	149129	149489	125963	95436.1	-	-
XMW0510	97	111	242.261	C16H34O	2-Hexadecanol	Alcohol	14852-31-4	1702	9847.58	7370.87	8269.09	5180.72	5612.35	4709.83	-	-
D191	110	95	166.099	C10H14O2	2-Hexanoylfuran	Heterocyclic compound	14360-50-0	1239	585923	640217	635715	668263	652706	557305	C02088	-
WMW0210*079	82	67	142.099	C8H14O2	2-Hexen-1-ol, acetate, (E)-	Ester	2497-18-9	1015	43382.9	14265.8	65001.5	21679	18588.9	16752.9	-	-
QWMW0941	57	67	156.115	C9H16O2	2-Hexen-1-ol, propanoate, (E)-	Ester	53398-80-4	1111	166229	193948	303904	210450	169104	195996	-	-
XMW3165	82	69	196.146	C12H20O2	2-Hexenoic acid, 3-hexenyl ester, (E,Z)-	Ester	53398-87-1	1403	36856.1	24402	44625.2	52580.6	41556.3	50888	-	-
QWMW1187	139	111	154.099	C9H14O2	2-Hydroxy-3,5,5-trimethyl-cyclohex-2-enone	Ketone	4883-60-7	1172	5632.64	3156.42	10127.4	2297.96	2065.25	2076.27	-	-
QWMW0575*227	41	111	126.068	C7H10O2	2-Hydroxy-3,5-dimethylcyclopent-2-en-1-one	Ketone	21834-98-0	1104	278700	245540	403060	162248	129804	129606	-	-
XMW0802	148	147	148.064	C8H8N2O	2-Hydroxymethylbenzimidazole	Heterocyclic compound	22128-99-0	1466	6859.69	3298.67	9096.89	12559.4	11501.1	13487	-	-
YZMW0525	70	97	160.11	C8H16O3	2-Hydroxyoctanoic acid	Acid	617-73-2	1375	5933.15	6366.95	7426.54	7110.64	7137.04	8468.79	-	-
XMW2426	107	108	150.116	C9H14N2	2-Isobutyl-3-methylpyrazine	Heterocyclic compound	13925-06-9	1134	2666.17	1844.14	4353.93	7234.45	5897.61	5785.05	-	-
D401	97	69	154.136	C10H18O	2-Isopropyl-5-methylhex-2-enal	Aldehyde	35158-25-9	1106	91987.8	94323.8	149032	94943.4	74979.3	70302.4	-	-
XMW2824	121	122	122.084	C7H10N2	2-Isopropylpyrazine	Heterocyclic compound	29460-90-0	972	106170	46815.7	177678	110434	96658.1	84439.9	-	-
QWMW0254	55	120	138.079	C7H10N2O	2-Methoxy-3,5-dimethylpyrazine	Heterocyclic compound	92508-08-2	1049	114245	92038.3	163366	158134	135469	132777	-	-
KMW0493*048	135	150	150.068	C9H10O2	2-Methoxy-4-vinylphenol	Phenol	7786-61-0	1316	852119	341801	1.21838e+06	42395.5	42395.5	42395.5	C17883	-
KMW0188	120	105	120.007	C4H8S2	2-Methyl-1,3-dithiacyclopentane	Heterocyclic compound	5616-51-3	1026	416285	149223	571729	161255	139804	67997.5	-	-
XMW1318	77	136	136.052	C8H8O2	2-Methyl-3(2-furyl)acrolein	Aldehyde	874-66-8	1162	4555.73	3506.27	8217.15	7771.61	6208.49	6737.46	-	-
QWMW1039	135	108	136.1	C8H12N2	2-Methyl-3-isopropylpyrazine	Heterocyclic compound	15986-81-9	1056	69399.6	43387.9	144513	111269	84278.8	78380.5	-	-
D685*255	108	109	136.1	C8H12N2	2-Methyl-3-propylpyrazine	Heterocyclic compound	15986-80-8	1091	56024.9	49238.1	95962.2	41426.3	32634.6	31173	-	-
NMW0052	83	55	150.104	C10H14O	2-Methyl-6-methyleneocta-2,7-dien-4-one	Terpenoids	539-70-8	1145	18747.2	11303.3	38420.8	34108.9	28820.3	29593.7	C20944	ko00902,ko01110
XMW0269	85	57	186.126	C10H18O3	2-Methylbutanoic anhydride	Ester	1468-39-9	1188	39292.3	67806.3	58689.3	46892.6	35221.2	51967.7	-	-
KMW0370	95	107	168.151	C11H20O	2-Methylisoborneol	Terpenoids	2371-42-8	1198	155150	115158	227883	177912	148887	154988	-	-
XMW0705*403	59	149	222.198	C15H26O	α-Eudesmol	Terpenoids	473-16-5	1653	20206.2	6521.77	22285.4	1385.22	1054.84	2387.24	C09663	-
KMW0656*403	59	149	222.198	C15H26O	β-Eudesmol	Terpenoids	473-15-4	1673	20206.2	6521.77	22285.4	1385.22	1054.84	2387.24	C09664	-
QWMW0350	128	77	160.035	C10H8S	2-Naphthalenethiol	Alcohol	91-60-1	1518	18764.6	24819	28929.8	15781	14816.7	15283.4	-	-
NMW0229*271	115	116	144.058	C10H8O	2-Naphthalenol	Phenol	135-19-3	1523.26968973747	33193	35081.8	40347.3	27176.4	26167.3	25856.7	C11713	-
QWMW0828*349	176	136	194.167	C13H22O	β-ambrinol	Terpenoids	41199-19-3	1426	8090.52	4080.54	11721.4	32723.3	22125.4	25256.8	-	-
XMW1218	58	43	172.146	C10H20O2	2-Nonanone, 3-(hydroxymethyl)-	Ketone	67801-33-6	1093	9897.76	7868.99	15744.5	15014.7	12099.4	11999	-	-
WMW0064*269	79	82	142.136	C9H18O	2-Nonen-1-ol, (E)-	Alcohol	31502-14-4	1168.12834224599	11251.4	1704.67	19398.8	1704.67	1704.67	1704.67	-	-
QWMW0433*269	79	82	142.136	C9H18O	2-Nonen-1-ol, (Z)-	Alcohol	41453-56-9	1178	11251.4	1704.67	19398.8	1704.67	1704.67	1704.67	-	-
KMW0343*263	55	70	140.12	C9H16O	2-Nonenal	Aldehyde	2463-53-8	1161	70995.6	89674.1	98091	95031.7	77819.9	79335.2	-	-
KMW0338*263	55	70	140.12	C9H16O	2-Nonenal, (E)-	Aldehyde	18829-56-6	1161.20597652081	70995.6	89674.1	98091	95031.7	77819.9	79335.2	-	-
KMW0326*263	55	70	140.12	C9H16O	2-Nonenal, (Z)-	Aldehyde	60784-31-8	1148	70995.6	89674.1	98091	95031.7	77819.9	79335.2	-	-
D332	108	67	137.12	C9H15N	2-Nonenenitrile	Nitrogen compounds	29127-83-1	1194	24791.9	19576.5	40011.1	25532.7	21145.1	24393.6	-	-
D82	137	67	182.131	C11H18O2	Ethyl 2-nonynoate	Ester	10031-92-2	1373	4253.13	2062.25	6280.35	11322.5	10231	12013.1	-	-
GMW0208	125	109	168.115	C10H16O2	2-Nonynoic acid, methyl ester	Ester	111-80-8	1311	2657.42	2868.7	3621.81	2399.82	2368.61	3722.89	-	-
YZMW0345	65	66	110.073	C7H10O	2-Norbornanone	Ketone	497-38-1	985	202094	228278	178336	199485	238544	229600	-	-
KMW0194*240	55	45	130.136	C8H18O	2-Octanol	Alcohol	123-96-6	998	67194.8	31048.7	99127.1	46868.3	40958.7	36722.2	-	-
GMW0390*240	55	45	130.136	C8H18O	2-Octanol, (S)-	Alcohol	6169-06-8	1010	67194.8	31048.7	99127.1	46868.3	40958.7	36722.2	-	-
GMW0319	45	43	218.188	C12H26O3	2-Octanol, 8,8-dimethoxy-2,6-dimethyl-	Alcohol	141-92-4	1414	8010.5	3420.96	11540.6	17863.3	15617.6	18198.9	-	-
KMW0243*230	70	93	126.104	C8H14O	2-Octenal, (E)-	Aldehyde	2548-87-0	1057.36392742796	54403.5	76147.8	99280.5	87110.8	73975.9	79545.1	C21138	ko01100,ko01110
WMW0217	41	55	182.167	C12H22O	2-Octenal, 2-butyl-	Aldehyde	13019-16-4	1378	21823.8	10752.2	31188.4	40390	33121.8	42126.9	C72202	-
KMW0396*314	55	125	170.131	C10H18O2	2-Octenoic acid, ethyl ester	Ester	2351-90-8	1243	88753.1	111128	109342	113988	101060	98809.1	-	-
QWMW1275	113	55	170.131	C10H18O2	2-Oxepanone, 7-butyl-	Ketone	5579-78-2	1351	1545.85	2753.4	2217.74	3359.05	2039.25	2306.3	-	-
YZMW0258	39	43	158.094	C8H14O3	2-Oxooctanoic acid	Acid	328-51-8	1207	2274.97	1243.59	3881.93	4209.8	3485.62	3993.3	-	-
YZMW0257	43	42	146.022	C5H6O5	2-Oxopentanedioic acid	Acid	328-50-7	1404	90131.8	66008.5	165443	155222	183194	205337	C00026	ko00020,ko00040,ko00053,ko00220,ko00250,ko00300,ko00310,ko00340,ko00430,ko00470,ko00630,ko00650,ko00660,ko00785,ko01100,ko01110,ko01200,ko01210,ko01230,ko01240
D350*202	67	69	114.068	C6H10O2	2-Pentenoic acid, 2-methyl-	Acid	3142-72-1	974	1.70205e+07	1.21328e+07	2.48726e+07	2.10213e+07	1.90717e+07	1.83677e+07	-	-
GMW0132*202	67	69	114.068	C6H10O2	2-Pentenoic acid, 2-methyl-, (E)-	Acid	16957-70-3	1021	1.70205e+07	1.21328e+07	2.48726e+07	2.10213e+07	1.90717e+07	1.83677e+07	-	-
XMW0487	92	65	138.043	C6H6N2O2	2-Picoline, 6-nitro-	Heterocyclic compound	18368-61-1	1218	11446.6	6095.45	17833.8	6297.47	5296.2	6306.48	-	-
XMW0430	98	70	98.084	C5H10N2	2-Piperidinimine	Heterocyclic compound	22780-54-7	1079	4733.65	5039.6	5180.44	5902.64	5236.69	4678.84	-	-
QWMW0001	44	70	113.084	C6H11NO	2-Piperidinone, 6-methyl-	Ketone	4775-98-8	1209	58948	34181.7	103752	107021	84302.6	105892	-	-
WAMW0369	45	89	134.094	C6H14O3	2-Propanol, 1,1'-oxybis-	Alcohol	110-98-5	1038	7502.82	6096.15	10881.2	9978.02	8139.83	7831.35	-	-
KMW0487*047	92	91	134.073	C9H10O	2-Propen-1-ol, 3-phenyl-	Alcohol	104-54-1	1310	2681.99	1664.57	3895.94	19549.5	16375.7	15835.4	C02394	ko01110
NMW0126*047	92	91	134.073	C9H10O	2-Propen-1-ol, 3-phenyl-, (E)-	Alcohol	4407-36-7	1310	2681.99	1664.57	3895.94	19549.5	16375.7	15835.4	C02394	ko01110
QWMW1258	131	161	162.068	C10H10O2	2-Propenal, 3-(2-methoxyphenyl)-	Aldehyde	1504-74-1	1533	26479.4	13304.8	34207.2	33409.8	31052.6	33775.2	-	-
XMW0920	113	41	198.089	C10H14O4	2-Propenoic acid, 2-methyl-, 1,2-ethanediyl ester	Ester	97-90-5	1323	37201.1	44368	53889.8	43594.3	43469.7	52251.6	-	-
XMW0062	69	109	210.162	C13H22O2	Isophorylmethacrylate	Ester	7779-31-9	1353	103974	51391.8	162096	291682	259026	305014	-	-
KMW0303*301	131	103	162.068	C10H10O2	Methyl cinnamate	Ester	103-26-4	1389.34290447267	6758.26	3348.39	10210.9	18387	16433.4	19477.9	C06358	-
KMW0679*301	131	103	162.068	C10H10O2	trans-Methyl 3-phenyl-2-propenoate	Ester	1754-62-7	1379	6758.26	3348.39	10210.9	18387	16433.4	19477.9	C06358	-
XMW0467	146	93	189.115	C12H15NO	2-Pyridin-2-ylmethyl-cyclohexanone	Ketone	113777-22-3	1667	30671.9	15310.9	34412.7	2106.46	2106.46	2106.46	-	-
QWMW0189	39	78	107.037	C6H5NO	2-Pyridinecarboxaldehyde	Aldehyde	1121-60-4	943	6605.04	2702.64	9695.76	4835.41	5211.79	4660.11	-	-
QWMW1014	70	67	154.136	C10H18O	2-Sec-Butylcyclohexanone	Ketone	14765-30-1	1220	18253.6	7228.75	23942.7	14515.5	11815.5	14741.7	-	-
w45*353	83	97	196.219	C14H28	2-Tetradecene, (E)-	Hydrocarbons	35953-54-9	1406	6128.18	4596	9544.74	12989.5	12052.8	13626.7	-	-
YZMW0662*206	69	115	115.975	C4H4S2	2-Thiophenethiol	Alcohol	7774-74-5	977	1.04981e+06	507649	1.68998e+06	1.62366e+06	1.33859e+06	1.1366e+06	-	-
WAMW2027	57	41	198.198	C13H26O	2-Tridecen-1-ol, (E)-	Alcohol	74962-98-4	1570	35763.8	37341.7	46237.9	33859.7	33507	36229.4	-	-
KMW0474	58	43	170.167	C11H22O	2-Undecanone	Ketone	112-12-9	1294.65153970827	3322.14	4491.92	5127.55	4175.61	4040.91	5068.13	C01875	-
KMW0513*053	70	41	168.151	C11H20O	2-Undecenal	Aldehyde	2463-77-6	1367	7817.14	4954.24	13533.1	22329	12966.5	17027.1	-	-
KMW0517*053	70	41	168.151	C11H20O	2-Undecenal, E-	Aldehyde	53448-07-0	1366	7817.14	4954.24	13533.1	22329	12966.5	17027.1	-	-
XMW3235	55	83	204.115	C13H16O2	2-methyl-2-butenoic aci phenethyl ester	Ester	55719-85-2	1589	11189.1	6501.61	12869.9	7151.43	6269.68	6668.75	-	-
QWMW1171	65	51	142.045	C7H10OS	2-methyl-5-[(methylthio)methyl]furan	Heterocyclic compound	13679-60-2	1080	25375.8	21582.9	40872.9	43273.3	33088.5	33146.3	-	-
GMW0299	84	41	182.167	C12H22O	2-n-Heptylcyclopentanone	Ketone	137-03-1	1431	18554.1	3710.83	27440.2	23642.1	23766.1	25360.6	-	-
GMW0273	83	84	168.151	C11H20O	2-n-Hexylcyclopentanone	Ketone	13074-65-2	1341	3110.12	8393.49	7818.08	4466.17	2438.78	7310.18	-	-
KMW0253*230	70	93	126.104	C8H14O	2-octenal	Aldehyde	2363-89-5	1059	54403.5	76147.8	99280.5	87110.8	73975.9	79545.1	-	-
D195	120	162	162.032	C9H6O3	2H-1-Benzopyran-2-one, 4-hydroxy-	Ketone	1076-38-6	1656	74589.1	66231.8	78358.6	49640	34020.1	38559.4	C20414	-
NMW0212	133	104	133.053	C8H7NO	2H-Indol-2-one, 1,3-dihydro-	Ketone	59-48-3	1477.81589479703	334424	260210	414366	553762	512097	525192	C12312	ko00402,ko00999,ko01100,ko01110
QWM0003	67	68	152.12	C10H16O	2H-Pyran, 3,6-dihydro-4-methyl-2-(2-methyl-1-propenyl)-	Terpenoids	1786-08-9	1154	28350.6	15968.1	57724.7	50874.3	39217.1	44316.4	-	-
KMW0577	97	68	168.115	C10H16O2	2H-Pyran-2-one, 5,6-dihydro-6-pentyl-	Ketone	54814-64-1	1501	13939	18534.1	22622.2	17594.9	13964.5	12992.7	-	-
QWMW0902	96	97	196.146	C12H20O2	2H-Pyran-2-one, 6-heptyl-5,6-dihydro-	Ketone	16400-72-9	1704	6780.05	4911.91	6311.07	4308.78	5092.03	3908.52	-	-
KMW0637	99	71	184.146	C11H20O2	2H-Pyran-2-one, 6-hexyltetrahydro-	Ester	710-04-3	1609	8448.99	7650.85	10116.1	6550.67	7685.15	7257.91	-	-
WMW0208	71	99	168.115	C10H16O2	2H-Pyran-2-one, tetrahydro-6-(2-pentenyl)-, (Z)-	Heterocyclic compound	25524-95-2	1518	42387.5	45988.9	52473.8	40953.1	43032	42118.9	-	-
D303	99	70	226.193	C14H26O2	2H-Pyran-2-one, tetrahydro-6-nonyl-	Ketone	2721-22-4	1929	21981.8	10053.3	14434	9427.77	11462.7	7120.86	-	-
KMW0568	99	71	170.131	C10H18O2	2H-Pyran-2-one, tetrahydro-6-pentyl-	Ester	705-86-2	1502.44630071599	14001.4	15061.1	18389.5	13661.3	15453.6	15000.5	-	-
w19	71	99	142.099	C8H14O2	2H-Pyran-2-one, tetrahydro-6-propyl-	Ketone	698-76-0	1288	85104.1	110520	137446	105165	106531	129053	-	-
KMW0058*035	68	59	170.131	C10H18O2	2H-Pyran-3-ol, 6-ethenyltetrahydro-2,2,6-trimethyl-	Alcohol	14049-11-7	1173	186296	257525	226997	253216	214681	210919	-	-
XMW3286	98	210	210.162	C13H22O2	3(2H)-Furanone, 5-methyl-2-octyl-	Ketone	57877-72-2	1653	394414	347165	346022	290276	196320	223548	-	-
XMW0539	152	137	152.084	C9H12O2	3,4-Dimethoxytoluene	Ether	494-99-5	1233	31556.5	18985.8	66965.1	4226.88	2241.8	2211.01	-	-
GMW0285*227	41	111	126.068	C7H10O2	3,4-Dimethyl-1,2-cyclopentadione	Ketone	13494-06-9	1109	278700	245540	403060	162248	129804	129606	-	-
XMW1335	57	41	156.115	C9H16O2	3,4-Hexanedione, 2,2,5-trimethyl-	Ketone	20633-03-8	960	4563.49	22817.4	4563.49	35103.3	32615.1	28351.1	-	-
XMW0391*358	145	131	202.172	C15H22	3,5,11-Eudesmatriene	Terpenoids	193615-07-5	1495	83745.6	51154.2	111043	42726.9	39779.3	41844.7	-	-
w11	109	81	192.151	C13H20O	3,5,9-Undecatrien-2-one, 6,10-dimethyl-, (E,Z)-	Ketone	13927-47-4	1535	25307.7	14476	35772.4	4661.58	3329.85	4350.81	-	-
XMW0663	96	109	152.131	C9H16N2	3,5-Dimethyl-1-butylpyrazole	Heterocyclic compound	2655-37-0	1173	682207	841441	823417	869891	812586	706785	-	-
XMW0422*356	85	71	198.235	C14H30	3,5-Dimethyldodecane	Hydrocarbons	107770-99-0	1318	66755.7	82773.9	103865	82784.7	80421.1	98471.2	-	-
KMW0447*285	93	69	154.136	C10H18O	3,6-Octadien-1-ol, 3,7-dimethyl-, (Z)-	Terpenoids	5944-20-7	1240	138412	144458	183894	203357	174372	185013	-	-
XMW0836*378	59	93	222.198	C15H26O	3,7-Cyclodecadiene-1-methanol, .alpha.,.alpha.,4,8-tetramethyl-, [s-(Z,Z)]	Terpenoids	21657-90-9	1559	12730.2	5106.39	16875	12760.5	10600	11614.2	-	-
XMW0166	41	69	152.12	C10H16O	3,7-Nonadien-2-one, 8-methyl-, (E)-	Ketone	35408-14-1	1230	46778.1	16703.9	72874.3	50365.3	41138.9	34112.6	-	-
w17*038	55	85	170.131	C10H18O2	3,7-Octadiene-2,6-diol, 2,6-dimethyl-	Alcohol	13741-21-4	1193	15221.8	25472	23246.1	18027	13955.2	19627.5	-	-
QWMW0701	65	93	182.131	C11H18O2	3-6-Nonadien-1-yl-acetate	Ester	76649-26-8	1303	3745.21	749.043	3858.37	22071.3	22455.4	17894.8	-	-
XMW0714	109	94	109.053	C6H7NO	3-Acetyl-1H-pyrroline	Heterocyclic compound	1072-82-8	1274	11957.5	9669.5	18774.9	14252.4	12075.4	15170.3	-	-
XMW0412	138	123	138.068	C8H10O2	3-Acetyl-2,5-dimethyl furan	Heterocyclic compound	10599-70-9	1099	11296.6	18524.9	23645.9	15419.2	16363.1	15004.1	-	-
D33	154	69	154.045	C8H10OS	3-Acetyl-2,5-dimethylthiophene	Heterocyclic compound	2530-10-1	1289	5198.63	6439.02	8070.18	6770.74	6639.99	7951.98	-	-
XMW3099	122	149	164.084	C10H12O2	3-Allyl-6-methoxyphenol	Phenol	501-19-9	1375	5505.68	2818.57	9169.9	14205.3	12338.2	14632.9	-	-
QWMW0878	65	176	194.167	C13H22O	3-Buten-2-ol, 4-(2,6,6-trimethyl-1-cyclohexen-1-yl)-	Alcohol	22029-76-1	1428	11394.4	5959.66	17493.2	34149.9	31022.4	37267.6	-	-
QWMW1256	94	93	136.052	C8H8O2	3-Buten-2-one, 4-(2-furanyl)-	Ketone	623-15-4	1201	59659	53243.2	94545.1	58650.5	49680.1	57383	-	-
KMW0220*015	79	121	136.125	C10H16	3-Carene	Terpenoids	13466-78-9	1012.4597207304	35770.4	6571.97	43895.7	39486	42992.4	36592.4	C09839	ko01110
KMW0664	93	82	222.198	C15H26O	β-Bisabolol	Terpenoids	15352-77-9	1671	192963	62982.2	226659	8069.15	8069.15	8069.15	-	-
KMW0325	43	81	154.136	C10H18O	3-Cyclohexen-1-ol, 1-methyl-4-(1-methylethyl)-	Terpenoids	586-82-3	1137	13802.8	8301.22	26717.6	43609.4	42035.6	36608.7	-	-
NMW0005*120	111	71	154.136	C10H18O	3-Cyclohexen-1-ol, 4-methyl-1-(1-methylethyl)-, (R)-	Terpenoids	20126-76-5	1182	89060.7	55044.5	162582	39352.7	30094.6	34949.3	-	-
KMW0588	94	93	154.136	C10H18O	3-Cyclohexene-1-ethanol, .beta.,4-dimethyl-	Alcohol	18479-68-0	1295	16265	8406.59	27370	3568.11	1783.66	1877.17	-	-
KMW0466	121	136	170.113	C10H18S	3-Cyclohexene-1-methanethiol, .alpha.,.alpha.,4-trimethyl-	Alcohol	71159-90-5	1283	51602.2	29308.8	73381.9	15193.6	12276.2	14736.5	-	-
D241	69	41	222.198	C15H26O	3-Cyclohexene-1-methanol, .alpha.,4-dimethyl-.alpha.-(4-methyl-3-pentenyl)-, [R-(R*,R*)]-	Terpenoids	23178-88-3	1667	1046.56	5940.43	31982.2	1046.56	1046.56	1046.56	-	-
QWMW0216	41	72	156.151	C10H20O	3-Decanone	Ketone	928-80-3	1187	11555.2	1216.42	20213.2	1216.42	1216.42	1216.42	-	-
GMW0158	111	41	154.136	C10H18O	3-Decen-2-one	Ketone	10519-33-2	1233	183648	230207	226910	238311	205832	196873	-	-
YZMW0022	79	121	136.089	C9H12O	3-Ethylanisole	Ether	10568-38-4	1124	5966.26	3544.86	9685.56	6500.48	5531.6	6395.98	-	-
D340	71	105	176.12	C12H16O	3-Hexanone, 1-phenyl-	Ketone	29898-25-7	1424	49976.2	57375.4	76135.9	58758	61687.5	70444	-	-
D417*079	82	67	142.099	C8H14O2	3-Hexen-1-ol, acetate, (E)-	Ester	3681-82-1	1005	43382.9	14265.8	65001.5	21679	18588.9	16752.9	-	-
KMW0196*079	82	67	142.099	C8H14O2	3-Hexen-1-ol, acetate, (Z)-	Ester	3681-71-8	1006.91689008043	43382.9	14265.8	65001.5	21679	18588.9	16752.9	C19757	ko00592,ko01110
XMW0471	82	123	204.115	C13H16O2	cis-3-Hexenyl benzoate	Ester	25152-85-6	1570	9360.7	4788.44	11965.9	3022.38	1370.24	1245.89	-	-
D202	55	82	156.115	C9H16O2	cis-β-Hexenyl propionate	Ester	33467-74-2	1101	550694	494342	867185	322087	258959	266836	-	-
QWMW0752	127	83	226.193	C14H26O2	3-Hexene, 1,1'-[ethylidenebis(oxy)]bis-, (Z,Z)-	Ether	63449-64-9	1456	77803.6	78845.6	92070	75505	71763.1	79706.3	-	-
D313	82	73	172.146	C10H20O2	3-Hexene, 1-(1-ethoxyethoxy)-, (Z)-	Aldehyde	28069-74-1	1095	180641	181914	291683	145912	116712	107523	-	-
XMW0774	89	59	158.131	C9H18O2	3-Hexene, 1-(1-methoxyethoxy)-, (Z)-	Ether	54340-96-4	1035	159990	111260	231939	309415	265088	244088	-	-
w27	53	99	114.068	C6H10O2	3-Hexyne-2,5-diol	Alcohol	3031-66-1	969	27991	12543.7	45417.5	24737.3	21808.5	18649.4	-	-
XMW2909	148	119	148.089	C10H12O	3-Isopropylbenzaldehyde	Aldehyde	34246-57-6	1234	9241.02	5866.74	15736.2	1065.73	1065.73	1065.73	-	-
XMW0091	109	137	152.12	C10H16O	3-Isopropylidene-5-methyl-hex-4-en-2-one	Ketone	64149-32-2	1175	6659.41	4018.17	11662.2	3759.21	3254.18	3629.07	-	-
KMW0213	102	41	148.056	C6H12O2S	3-Mercapto-3-methylbutyl formate (ester)	Ester	50746-10-6	1023	100227	66887.3	145211	208421	178102	164893	-	-
XMW0491	113	42	113.07	C3H7N5	3-Methyl-4,5-diamino-1,2,4(4H)-triazole	Heterocyclic compound	21532-07-0	1543	65165.7	56017.2	66405.2	62604.9	68424.3	59146.4	-	-
XMW0073*145	70	85	172.146	C10H20O2	3-Methylheptyl acetate	Ester	72218-58-7	1174	97839	127811	173679	130256	103573	107847	-	-
XMW0826	93	134	134.048	C7H6N2O	3-Methylisoxazolo[4,5-b]pyridine	Heterocyclic compound	83988-39-0	1171	102018	63209.9	155394	50464.2	32660.7	46455.5	-	-
D1396	115	97	144.151	C9H20O	3-Nonanol	Alcohol	624-51-1	1095	32178	21757.3	42270.6	46266.2	38188.5	34211.3	-	-
QWMW0607	85	113	142.136	C9H18O	3-Nonanone	Ketone	925-78-0	1090	437064	474113	343151	377176	534745	475681	-	-
QWMW0606*296	73	111	158.167	C10H22O	3-Octanol, 3,6-dimethyl-	Alcohol	151-19-9	1098	22367.9	25519.6	35532.2	21749.9	17232.7	15930.3	-	-
D1625*296	73	111	158.167	C10H22O	3-Octanol, 3,7-dimethyl-	Alcohol	78-69-3	1100	22367.9	25519.6	35532.2	21749.9	17232.7	15930.3	-	-
WMW0127	95	81	128.12	C8H16O	3-Octen-1-ol, (Z)-	Alcohol	20125-84-2	1055	38631	24721.1	60721.3	58043.4	45760.8	43783.4	-	-
QWMW1167	58	71	128.12	C8H16O	3-Octen-2-ol	Alcohol	76649-14-4	1006	7821.07	2746.09	11692.8	3824.15	3284.76	2926.58	-	-
QWMW0927	96	125	170.131	C10H18O2	3-Octenoic acid, ethyl ester	Ester	1117-65-3	1203	601706	773449	751604	835707	715512	679929	-	-
D197	95	109	152.12	C10H16O	3-Oxatricyclo[4.1.1.0(2,4)]octane, 2,7,7-trimethyl-	Terpenoids	1686-14-2	1103.10160427807	155069	180374	244286	161843	128491	125359	C02759	-
KMW0442	117	91	136.089	C9H12O	3-Phenylpropanol	Alcohol	122-97-4	1233.49540788763	32038.9	19103.5	54405.2	3584.55	3584.55	3584.55	-	-
BPMW009	106	107	136.064	C7H8N2O	3-Pyridinecarboxamide, N-methyl-	Heterocyclic compound	114-33-0	1437.49284487693	38739.8	19400.8	57278.9	120671	105899	120988	-	-
YZMW0143	82	96	127.1	C7H13NO	3-Quinuclidinol	Alcohol	1619-34-7	1157	108097	131991	131230	145930	122858	110523	-	-
KMW0163*206	69	115	115.975	C4H4S2	3-Thiophenethiol	Alcohol	7774-73-4	979	1.04981e+06	507649	1.68998e+06	1.62366e+06	1.33859e+06	1.1366e+06	-	-
GMW0105	72	41	170.167	C11H22O	3-Undecanone	Ketone	2216-87-7	1283	24768.4	25979.8	39376.2	25743	25515.5	37679.5	-	-
D311	81	109	152.12	C10H16O	3-p-Menthen-7-al	Aldehyde	27841-22-1	1169	51729.6	92443.2	63348.7	71674.8	57860.3	54498.7	-	-
YZMW0080	137	165	180.115	C11H16O2	3-tert-Butyl-4-hydroxyanisole	Ether	121-00-6	1496	51082.4	50944.2	54846.5	56582.6	51397.7	48526.5	-	-
XMW0629*108	204	189	204.188	C15H24	3H-3a,7-Methanoazulene, 2,4,5,6,7,8-hexahydro-1,4,9,9-tetramethyl-, [3aR-(3a.alpha.,4.beta.,7.alpha.)]-	Terpenoids	2387-78-2	1399	16479.2	6512.28	27606.9	75834.3	62495.1	77900.6	C17505	-
XMW0142*056	161	105	204.188	C15H24	3a,7-Methano-3aH-cyclopentacyclooctene, 1,4,5,6,7,8,9,9a-octahydro-1,1,7-trimethyl-, [3aR-(3a.alpha.,7.alpha.,9a.beta.)]-	Terpenoids	469-92-1	1440	51397.5	25960.6	71941.9	59545.3	55814.7	59986.6	-	-
XMW1378	106	91	134.073	C9H10O	4,6-Octadiyn-3-one, 2-methyl-	Ketone	29743-33-7	1163	20396.6	27491.4	50335.8	35036.6	36570.9	41286	-	-
XMW0384	161	189	204.188	C15H24	4,7-Methanoazulene, 1,2,3,4,5,6,7,8-octahydro-1,4,9,9-tetramethyl-, [1S-(1.alpha.,4.alpha.,7.alpha.)]-	Terpenoids	514-51-2	1381	187664	95801.5	289246	419507	374072	442589	-	-
KMW0678	109	135	222.198	C15H26O	α-Caryophyllene alcohol	Terpenoids	4586-22-5	1566	34613.6	15896.8	47948.2	3112.93	2960.24	4890.41	-	-
WAMW0483	131	175	190.136	C13H18O	4-(2,6,6-Trimethylcyclohexa-1,3-dienyl)but-3-en-2-one	Ketone	1203-08-3	1485	122167	80751.1	157930	82456.5	78041.2	79503.2	-	-
D41	65	107	206.094	C12H14O3	4-(p-Acetoxyphenyl)-2-butanone	Ketone	3572-06-3	1645	22586.6	18584.8	18795.2	15725.2	11372.7	12491.9	-	-
XMW0934	43	41	103.063	C4H9NO2	4-Aminobutanoic acid	Acid	56-12-2	1190	63471.4	10838.9	103083	66992.9	54194.6	65634.4	-	-
NMW0059	94	67	94.053	C5H6N2	4-Aminopyridine	Heterocyclic compound	504-24-5	1158	95646.5	115195	122005	124357	109515	104199	D04127	-
D133	69	129	186.162	C11H22O2	4-Heptanol, 2,6-dimethyl-, acetate	Ester	10250-45-0	1092	32220.3	33822.5	33945.4	35510	31544.3	29397.5	-	-
YZMW0139	41	57	128.12	C8H16O	4-Heptanone, 3-methyl-	Ketone	15726-15-5	928	37609.9	16793.4	53496.7	31906.7	29426.3	25754.7	-	-
XMW0939	69	93	196.146	C12H20O2	4-Hexen-1-ol, 5-methyl-2-(1-methylethenyl)-, acetate	Ester	25905-14-0	1300	9071.35	1814.27	13843.6	10131.2	10193.9	16847.3	-	-
XMW0276	112	55	112.089	C7H12O	4-Hexen-3-one, 5-methyl-	Ketone	13905-10-7	1080	32158	34762.8	35934.4	39163.6	35202.6	31903.8	-	-
XMW0136*357	157	142	200.157	C15H20	4-Isopropyl-6-methyl-1-methylene-1,2,3,4-tetrahydronaphthalene	Terpenoids	50277-34-4	1563	12065.2	6777.51	16450.9	14223.8	9071.69	9301.02	-	-
KMW0473	79	107	150.104	C10H14O	4-Isopropylcyclohexa-1,3-dienecarbaldehyde	Aldehyde	1197-15-5	1283	93983.8	53861.9	127819	90586.7	84537.6	102257	-	-
XMW3409	78	77	154.045	C8H10OS	4-Methoxy-.alpha.-toluenethiol	Alcohol	6258-60-2	1351	6231.75	4328.05	9287.52	4140.64	3855.07	4774.27	-	-
NMW0243*391	131	162	162.068	C10H10O2	4-Methoxycinnamaldehyde	Aldehyde	1963-36-6	1576.49164677804	3453.34	1374.42	4037.07	13701.6	12098.4	11855	-	-
D413	57	85	156.151	C10H20O	4-Methyl-5-nonanone	Ketone	35900-26-6	1116	5422.39	11220.8	11152.1	9222.39	7467.18	9471.11	-	-
XMW0952	70	57	200.178	C12H24O2	4-Methylhexyl 3-methylbutanoate	Ester	1215127-80-2	1312	27844.5	20022.9	44116.1	35166.4	33369.4	41201.1	-	-
WAMW1511	99	57	158.131	C9H18O2	4-Methyloctanoic acid	Acid	54947-74-9	1232.30852211435	28564	36107.8	40117.1	37571.7	32502.5	35024.5	-	-
KMW0498	85	100	170.131	C10H18O2	4-Oxodecanal	Aldehyde	43160-78-7	1333	135132	170835	208641	167934	163549	204809	-	-
XMW0574	68	57	142.099	C8H14O2	4-Penten-1-ol, propanoate	Ester	30563-30-5	978	14673.9	6727.7	22180.7	13870.3	11694.7	10035.8	-	-
D245	91	117	150.104	C10H14O	4-Phenyl-2-butanol	Alcohol	2344-70-9	1262.35167206041	37939.9	54816.7	58642.5	46823.7	39170.5	48013.9	-	-
XMW1346	86	71	198.198	C13H26O	4-Tridecanone	Ketone	26215-90-7	1461	3068.59	3865.57	4350.61	3596.39	3638.4	3917.34	-	-
XMW1325	71	57	170.167	C11H22O	4-Undecanone	Ketone	14476-37-0	1208	63988.3	49612.6	112200	124957	96531.2	164442	-	-
KMW0722	65	91	120.058	C8H8O	4-Vinylphenol	Phenol	2628-17-3	1223	13569.6	7889.29	22851.8	4166.63	4514.42	4809.69	C05627	ko00940,ko01110
YZMW0225	105	77	162.104	C11H14O	4-n-Propylacetophenone	Ketone	2932-65-2	1368	7403.48	3316.3	11253.6	19025.7	16837.4	19008.3	-	-
D358	43	57	198.162	C12H22O2	4-tert-Butylcyclohexyl acetate	Ester	32210-23-4	1368	37175	41164.9	61106.2	92160.7	85407.7	80079.3	-	-
D375	191	135	206.167	C14H22O	4H-Inden-4-one, 1,2,3,5,6,7-hexahydro-1,1,2,3,3-pentamethyl-	Ketone	33704-61-9	1508	1.5879e+06	1.4549e+06	1.66711e+06	1.35828e+06	1.25695e+06	1.06552e+06	-	-
XMW0700*060	189	133	204.188	C15H24	4a,8-Dimethyl-2-(prop-1-en-2-yl)-1,2,3,4,4a,5,6,7-octahydronaphthalene	Terpenoids	103827-22-1	1492	65897.1	35582	109492	142197	133193	144985	-	-
NMW0230	42	128	128.059	C5H8N2O2	5,6-Dihydro-5-methyluracil	Heterocyclic compound	696-04-8	1524	2914.85	1991.13	3443.02	3046.5	2799.04	2976.28	C00906	-
XMW0456	107	122	180.151	C12H20O	5,8-Decadien-2-one, 5,9-dimethyl-, (E)-	Ketone	130876-99-2	1353	4374.59	2122.57	6352.24	10075.3	8819.27	10685.8	-	-
XMW0752	167	55	238.193	C15H26O2	5,9-Dimethyl-2-(1-methylethyl)cyclodecane-1,4-dione	Ketone	38230-97-6	1756	17639.9	2608.5	12828.7	16962.5	11504.3	12245.3	-	-
D430	155	140	155.04	C7H9NOS	5-Acetyl-2,4-dimethylthiazole	Heterocyclic compound	38205-60-6	1215	2499.47	3415.55	3963.81	3169.54	2619.88	3728.67	-	-
XMW1455	124	139	139.063	C7H9NO2	5-Amino-2-methoxyphenol	Phenol	1687-53-2	1352	5455.57	2641.01	11033.8	20798.8	14525.2	21540.8	-	-
XMW3471	42	55	117.079	C5H11NO2	5-Aminovaleric acid	Acid	660-88-8	1249	37393.4	48158.2	47094.5	49462.3	42886.3	41712.7	C00431	ko00310,ko00330,ko00470,ko01100
D434	54	41	198.162	C12H22O2	5-Decen-1-ol, acetate, (E)-	Ester	38421-90-8	1398	8425.56	6628.44	7350.42	8156.21	6142.88	8550.36	-	-
WMW0115	100	99	128.059	C5H8N2O2	5-Ethylhydantoin	Nitrogen compounds	15414-82-1	1451	10382.1	8440.67	14152.8	11558.2	8813.21	9024.83	-	-
KMW0176*228	108	58	126.104	C8H14O	5-Hepten-2-one, 6-methyl-	Ketone	110-93-0	987.689097548253	12582.4	6391.6	22248.4	14096.2	12418.8	11234.7	C07287	-
KMW0729	97	126	126.032	C6H6O3	5-Hydroxymethylfurfural	Aldehyde	67-47-0	1232	95969.2	120340	120126	125291	109070	107895	C11101	-
XMW3198*155	136	93	154.136	C10H18O	5-Isopropyl-2-methylbicyclo[3.1.0]hexan-2-ol	Terpenoids	546-79-2	1075	336135	171522	501821	627147	472029	469806	-	-
QWMW0860	67	41	140.12	C9H16O	5-Nonen-2-one	Ketone	27039-84-5	1084	27621.2	18762.2	50099.8	46556.7	36888.6	36404.2	-	-
XMW0896*396	154	55	154.136	C10H18O	5-Nonen-4-one, 6-methyl-	Ketone	7036-98-8	1171	35531.8	44736.4	45977.6	49693	42401.2	39744.3	-	-
YZMW0193	93	67	140.12	C9H16O	5-Nonenal, (E)-	Aldehyde	2277-18-1	1107	1.37593e+06	808373	2.31567e+06	405777	320762	340984	-	-
KMW0451	113	112	143.04	C6H9NOS	5-Thiazoleethanol, 4-methyl-	Heterocyclic compound	137-00-8	1278	63324.3	77467.2	96762.3	76790.7	75707.2	74008.3	C04294	ko00730,ko01100,ko01240
KMW0431	119	134	134.084	C8H10N2	5H-5-Methyl-6,7-dihydrocyclopentapyrazine	Heterocyclic compound	23747-48-0	1107	9791.45	3971.02	16336.4	6884.73	6210.85	11080.5	-	-
XMW0790	105	119	162.141	C12H18	6,7-Dimethyl-1,2,3,5,8,8a-hexahydronaphthalene	Terpenoids	107914-92-1	1334	23156.4	11964.2	51064.9	22270.9	19912.4	23006.5	-	-
w40	71	99	198.162	C12H22O2	6,7-Dodecanedione	Ketone	13757-90-9	1420	135056	155100	200106	161132	169745	189355	-	-
XMW0423	136	93	194.167	C13H22O	6,8-Nonadien-2-one, 8-methyl-5-(1-methylethyl)-, (E)-	Ketone	54868-48-3	1373	20771.4	15351.7	42127	59431.1	51149.7	74996.1	-	-
XMW0445	68	97	126.068	C7H10O2	6-Ethyl-5,6-dihydro-2H-pyran-2-one	Ketone	19895-35-3	1160	60468.6	74070	74616.5	79606.7	70901.8	65143.1	-	-
WAMW0698	124	109	124.089	C8H12O	6-Methyl-3,5-heptadiene-2-one	Ketone	1604-28-0	1107	90476.7	118831	108035	143309	107532	101959	-	-
WMW0048*264	112	41	140.12	C9H16O	6-Nonenal, (E)-	Aldehyde	2277-20-5	1124	9089.64	10956.5	17107.8	10440.2	8662.83	9793.81	-	-
WMW0057*264	112	41	140.12	C9H16O	6-Nonenal, (Z)-	Aldehyde	2277-19-2	1103.52187833511	9089.64	10956.5	17107.8	10440.2	8662.83	9793.81	-	-
NMW0089*116	69	41	156.151	C10H20O	6-Octen-1-ol, 3,7-dimethyl-, (R)-	Terpenoids	1117-61-9	1220	10795.8	11515.3	17511.2	14463.8	12761.4	15773.6	C09849	ko01110
XMW1138	69	41	154.136	C10H18O	6-Octen-1-ol, 7-methyl-3-methylene-	Terpenoids	13066-51-8	1195	185908	259080	228391	269425	225327	215414	-	-
NMW0055	41	69	154.136	C10H18O	6-Octenal, 3,7-dimethyl-, (R)-	Terpenoids	2385-77-5	1153	29060.6	16144.3	58361.8	58194	42661.7	50812.6	C09848	ko01110
YZMW0477*396	154	55	154.136	C10H18O	6-Octenal, 3,7-dimethyl-, (S)-	Terpenoids	5949-05-3	1154	35531.8	44736.4	45977.6	49693	42401.2	39744.3	-	-
XMW0364	83	55	172.183	C11H24O	6-Undecanol	Alcohol	23708-56-7	1281	29703.1	35706.4	44202.4	35566.3	34900.7	44432.4	-	-
QWMW1323	58	99	170.167	C11H22O	6-Undecanone	Ketone	927-49-1	1256	7330.83	11806.7	11730.2	10000.3	7964.99	10531.3	-	-
XMW1092	79	91	164.084	C10H12O2	7'-Oxaspiro[cyclopropane-1,4'-tricyclo[3.3.1.0(6,8)]nonan-2'-one]	Ketone	109637-57-2	1535	47401.7	21511.1	64171.4	43336.6	41025.2	41302.6	-	-
KMW0249	123	109	156.151	C10H20O	7,8-DIHYDROLINALOOL	Terpenoids	18479-49-7	1135	542.449	336.437	1093.12	1452.04	1101.97	1269.94	-	-
KMW0250	41	59	156.151	C10H20O	7-Octen-2-ol, 2,6-dimethyl-	Terpenoids	18479-58-8	1064	147893	127465	242605	245200	173446	160968	-	-
D407	68	69	154.136	C10H18O	7-Octen-4-ol, 2-methyl-6-methylene-, (S)-	Terpenoids	35628-05-8	1097	183768	119685	276084	98064.3	78389	79312.5	-	-
XMW1083	68	71	172.146	C10H20O2	7-Octene-2,6-diol, 2,6-dimethyl-	Alcohol	29210-77-3	1237	52356.5	50547.5	69231.2	53742.4	46903.2	45266	-	-
XMW1364	135	93	206.203	C15H26	7-Octylidenebicyclo[4.1.0]heptane	Terpenoids	82253-11-0	1547	5243.91	3167.37	7177.58	5434.34	6835.85	4860.76	-	-
KMW0319*031	137	109	152.12	C10H16O	7-Oxabicyclo[4.1.0]heptane, 1-methyl-4-(1-methylethenyl)-	Terpenoids	1195-92-2	1133	6496.38	3726.92	11936.9	7578.28	5625.65	6382.93	C07271	-
NMW0091*117	96	82	141.115	C8H15NO	8-Azabicyclo[3.2.1]octan-3-ol, 8-methyl-, endo-	Alcohol	120-29-6	1204.64613722312	60562.6	36443.7	119110	118686	89389.3	117371	C00729	ko00960,ko01100,ko01110
NMW0097*117	96	82	141.115	C8H15NO	8-Azabicyclo[3.2.1]octan-3-ol, 8-methyl-, exo-	Alcohol	135-97-7	1234	60562.6	36443.7	119110	118686	89389.3	117371	C02066	ko00960,ko01110
D456	55	67	184.183	C12H24O	8-Dodecen-1-ol, (Z)-	Alcohol	40642-40-8	1468	30356	39326.7	57240	33978.8	52301.5	55163.3	-	-
QWMW0842	58	94	154.136	C10H18O	9-Decen-2-one	Ketone	35194-30-0	1188	9457.16	5880.39	14142.6	9559.55	8083.49	9036.62	-	-
QWMW0833	112	97	154.136	C10H18O	9-Decenal	Aldehyde	39770-05-3	1200	88957.2	50855.7	160166	160364	129899	156791	-	-
XMW1405	153	154	154.078	C12H10	Acenaphthene	Aromatics	83-32-9	1482	84418.1	65468.3	68722.7	66770.4	43186.5	61018	C19312	-
XMW0679	43	45	176.105	C8H16O4	Acetaldehyde, tetramer	Aldehyde	108-62-3	1035	279746	211611	414446	352641	314441	254800	C18744	-
NMW0157	66	93	135.068	C8H9NO	Acetamide, N-phenyl-	Amine	103-84-4	1366	3648.06	1392.34	4973.77	5654.83	4902.23	5977.28	C07565	-
XMW1070	73	74	118.027	C4H6O4	Acetic acid, (acetyloxy)-	Acid	13831-30-6	1020	6314.11	5521.07	7765.21	8281.11	7904.09	8113.57	-	-
XMW1221	75	74	148.056	C6H12O2S	Acetic acid, (propylthio)-, methyl ester	Ester	20600-65-1	1086	16652.4	21326	26469.7	25637	20613.9	18120.8	-	-
D141	70	43	172.146	C10H20O2	Acetic acid, 2-ethylhexyl ester	Ester	103-09-3	1185	17846.1	30434.4	27046.2	21603.4	17479.4	24095.7	-	-
KMW0437	104	91	164.084	C10H12O2	Acetic acid, 2-phenylethyl ester	Ester	103-45-7	1260.08629989212	3026.74	5208.02	5217.89	4291.08	3620	4538.73	C12303	-
NMW0068*278	108	77	150.068	C9H10O2	Acetic acid, 4-methylphenyl ester	Ester	140-39-6	1171	2305.03	3412.74	4682.96	3710.52	3448.87	3520.6	C01963	-
KMW0546	57	97	200.178	C12H24O2	Acetic acid, decyl ester	Ester	112-17-4	1409	247615	112370	333236	357720	356099	385030	-	-
KMW0481	98	56	186.162	C11H22O2	Acetic acid, nonyl ester	Ester	143-13-5	1309	5246.73	5396.47	8468.86	6617.89	4935.69	7484.87	-	-
XMW0296	114	70	172.146	C10H20O2	Acetic acid, octyl ester	Ester	112-14-1	1210	501.336	808.842	840.047	397.74	348.463	485.44	-	-
NMW0171	77	107	152.047	C8H8O3	Acetic acid, phenoxy-	Acid	122-59-8	1389	29071.5	15255.5	47509.1	82070	62499	85571	C02181	-
NMW0025	94	43	136.052	C8H8O2	Acetic acid, phenyl ester	Ester	122-79-2	1061.97636949517	625535	380506	855278	965175	763441	716504	C15583	-
QWMW1267	91	119	206.131	C13H18O2	Acetic acid, phenyl-, isopentyl ester	Ester	102-19-2	1497	75838.9	33921.5	99696.4	96565.8	91399.2	71314.2	-	-
KMW0350	91	108	150.068	C9H10O2	Acetic acid, phenylmethyl ester	Ester	140-11-4	1167.10945802338	18818	24965.9	42047.8	32321.7	30392.6	37274.3	C15513	-
D239	103	70	172.11	C9H16O3	Acetoacetic acid isoamyl ester	Ester	2308-18-1	1197	2013.62	5035.69	6534.1	4969.58	4925.76	6051.68	-	-
XMW0019	136	121	136.052	C8H8O2	Acetophenone, 4'-hydroxy-	Ketone	99-93-4	1455	5564.21	2915.87	7837.53	9914.12	8904.68	10805	C10700	ko01100
KMW0214	79	52	122.048	C6H6N2O	Acetylpyrazine	Heterocyclic compound	22047-25-2	1023	9.20427e+06	6.70702e+06	1.13796e+07	1.20401e+07	1.0558e+07	1.01046e+07	-	-
XMW2462*380	119	41	222.198	C15H26O	Agarospirol	Terpenoids	1460-73-7	1643	20676	6957.01	22401.5	10123.1	8831.06	9634.35	-	-
XMW0724	79	95	162.141	C12H18	Albene	Hydrocarbons	38451-64-8	1159	10576.9	6051.31	19582.9	18683.2	14278.1	16480	-	-
KMW0596*059	204	189	204.188	C15H24	Alloaromadendrene	Terpenoids	25246-27-9	1461	66813.9	33533.4	92779.1	130319	120549	129645	-	-
QWMW1067	129	131	188.084	C12H12O2	Allyl cinnamate	Ester	1866-31-5	1531	23072.8	10979	29382.4	29763.3	27197.1	25831.3	-	-
NMW0090	151	94	151.136	C10H17N	Amantadine	Amine	768-94-5	1231	12.6853	984.198	12.6853	84.8155	63.4264	68.8689	C06818	-
YZMW0491	41	45	131.095	C6H13NO2	Aminocaproic acid	Acid	60-32-2	1323	14263.8	17203.8	20051.2	19965.4	19810.9	24753.7	C02378	ko01100
YZMW0581	53	109	153.043	C7H7NO3	Aminosalicylic Acid	Acid	65-49-6	1309	1817.32	1817.32	1817.32	17144.1	10453.7	14745.7	-	-
NMW0316*383	156	141	226.132	C11H18N2O3	Amobarbital	Heterocyclic compound	57-43-2	1732	7905.95	5365.87	7065.82	4361.78	5036.89	4099.67	C07536	-
NMW0045*251	44	91	135.105	C9H13N	Amphetamine	Amine	300-62-9	1128	3044.16	2140.54	4078.29	7791.21	5986.68	6838.44	C07514	-
NMW0233	84	105	162.116	C10H14N2	Anabasine	Heterocyclic compound	494-52-0	1514	10408.2	6795.9	7751.28	6702.34	6911.79	7346.86	-	-
WAMW1778	93	66	93.058	C6H7N	Aniline	Amine	62-53-3	978.689370485036	2.21464e+06	1.03435e+06	3.48188e+06	3.32924e+06	2.8294e+06	2.45867e+06	C00292	-
NMW0024*193	106	107	107.073	C7H9N	Aniline, N-methyl-	Amine	100-61-8	1066	186356	114893	242935	227022	226437	207353	C02299	-
WMW0228	78	108	108.058	C7H8O	Anisole	Ether	100-66-3	921	44438.8	14443.4	63992.5	28617.4	25653.6	30400	C01403	-
NMW0098	140	96	155.095	C8H13NO2	Arecoline	Heterocyclic compound	63-75-2	1233	5282.68	7001.81	10361.1	7186.42	6261.56	9071.97	C10129	-
D300*369	204	105	204.188	C15H24	Aristolochene	Terpenoids	26620-71-3	1487	83820.5	44118.7	125578	256973	230929	255539	-	-
KMW0576*365	41	161	204.188	C15H24	Aromandendrene	Terpenoids	489-39-4	1440	24451	10699.8	30935	70745.4	65745.6	64854.7	-	-
NMW0101	121	136	168.115	C10H16O2	Ascaridole	Terpenoids	512-85-6	1244	12380.3	15285.1	15052.4	25198	20944.8	23571	C09836	-
GMW0074	120	92	180.042	C9H8O4	Aspirin	Acid	50-78-2	1309	1914.18	985.306	2422.88	17180.2	15725.4	14654.4	C01405	-
XMW0172	98	71	141.115	C8H15NO	Azacyclohexan-3-one, 1,5,6-trimethyl-	Ketone	339590-59-9	1179	1246.57	2511.32	2517.43	1755	1481.61	3215.52	-	-
NMW0132	128	127	128.063	C10H8	Azulene	Aromatics	275-51-4	1319	2940.93	4604.69	5365.02	4248.5	4773.51	5112.27	C13408	-
WMW0007	107	93	204.188	C15H24	δ-Guaijene	Terpenoids	3691-11-0	1505	21403.1	4280.62	23205.1	264184	238351	258901	C20174	-
XMW3492	85	41	128.022	C4H4N2O3	Barbituric acid	Heterocyclic compound	67-52-7	1422	122248	143092	182124	147597	155539	173073	C00813	ko00240,ko01100
XMW1160	150	107	180.115	C11H16O2	Benzaldehyde diethylacetal	Ether	774-48-1	1291	598129	442305	1.19336e+06	231678	206769	221388	-	-
GMW0220	77	91	152.084	C9H12O2	Benzaldehyde dimethyl acetal	Ether	1125-88-8	1200	57087.8	32749.4	78604.9	50539.8	46356.1	47796	-	-
NMW0023*217	91	119	120.058	C8H8O	Benzaldehyde, 2-methyl-	Aldehyde	529-20-4	1064	2.98096e+06	1.82752e+06	3.77085e+06	4.48218e+06	3.58527e+06	3.37572e+06	C07214	ko01100
NMW0027*217	91	119	120.058	C8H8O	Benzaldehyde, 3-methyl-	Aldehyde	620-23-5	1070.1173959445	2.98096e+06	1.82752e+06	3.77085e+06	4.48218e+06	3.58527e+06	3.37572e+06	C07209	ko01100
KMW0452*080	133	105	148.089	C10H12O	Benzaldehyde, 4-(1-methylethyl)-	Terpenoids	122-03-2	1246.38619201726	4364.9	2972.21	7503.11	5585.62	4004.08	5138.55	C06577	ko01100
XMW0015*217	91	119	120.058	C8H8O	Benzaldehyde, 4-methyl-	Aldehyde	104-87-0	1084.21052631579	2.98096e+06	1.82752e+06	3.77085e+06	4.48218e+06	3.58527e+06	3.37572e+06	C06758	ko01100
NMW0145	77	105	121.053	C7H7NO	Benzamide	Amine	55-21-0	1344	29560.3	15306.1	44849.3	17378	15547.6	17518.4	C09815	-
XMW0820*221	106	121	121.089	C8H11N	Benzenamine, 2-ethyl-	Amine	578-54-1	1122	4799.67	2782.51	7293.37	9922.73	6927.16	3873.72	-	-
YZMW0738	162	163	160.98	C6H5Cl2N	Benzenamine, 3,4-dichloro-	Amine	95-76-1	1433	16280.4	7520.26	22642	48915.1	28228.9	42238.5	-	-
XMW0715	108	137	137.084	C8H11NO	Benzenamine, 4-ethoxy-	Amine	156-43-4	1293.6790923825	20206.8	10760.7	27438.9	5197.15	4824.25	4925.93	-	-
NMW0044*221	106	121	121.089	C8H11N	Benzenamine, N-ethyl-	Amine	103-69-5	1128	4799.67	2782.51	7293.37	9922.73	6927.16	3873.72	-	-
NMW0778	105	120	120.094	C9H12	Benzene, (1-methylethyl)-	Aromatics	98-82-8	926.573787409701	137503	59107.8	203079	117111	105421	93419.8	C14396	-
NMW0794*250	91	134	134.11	C10H14	Benzene, (1-methylpropyl)-	Aromatics	135-98-8	1001	51440.6	25926.8	85988.2	68366.5	56063.5	49851.4	-	-
D27	77	91	163.046	C9H9NS	Benzene, (2-isothiocyanatoethyl)-	Ester	2257-09-2	1469	12990.1	9097.99	88201.7	81772	59176	74959.6	-	-
XMW3171*250	91	134	134.11	C10H14	Benzene, (2-methylpropyl)-	Aromatics	538-93-2	997	51440.6	25926.8	85988.2	68366.5	56063.5	49851.4	-	-
KMW0384	104	105	151.063	C8H9NO2	Benzene, (2-nitroethyl)-	Nitrogen compounds	6125-24-2	1304	12540.4	6206.93	18769.7	3279.2	2026.18	3045.93	-	-
XMW1464	92	91	164.12	C11H16O	Benzene, (butoxymethyl)-	Ether	588-67-0	1238	43896.7	62222.5	63869	69873.9	54300.7	67638.1	-	-
KMW0224	122	91	122.073	C8H10O	Benzene, (methoxymethyl)-	Ether	538-86-3	969	11907.3	5340.98	20594.8	11337.3	11489.8	9259.08	-	-
D153	92	91	198.104	C14H14O	Benzene, 1,1'-[oxybis(methylene)]bis-	Ether	103-50-4	1654	72191.6	64509.6	65232.1	53050.1	36636.4	41299.6	-	-
WAMW1364	119	134	134.11	C10H14	Benzene, 1,2,3,4-tetramethyl-	Aromatics	488-23-3	1143	23666.9	14322.5	45660.9	18924.3	15362.3	12944.3	-	-
XMW0366*027	134	119	134.11	C10H14	Benzene, 1,2,3,5-tetramethyl-	Aromatics	527-53-7	1117	8624.56	5542.27	14662.7	9853.47	8961.9	10009.5	-	-
NMW0012	65	120	120.094	C9H12	Benzene, 1,2,3-trimethyl-	Aromatics	526-73-8	1024.22625400213	1.42542e+06	982220	2.0417e+06	2.08499e+06	1.79838e+06	1.56531e+06	-	-
KMW0273*027	134	119	134.11	C10H14	Benzene, 1,2,4,5-tetramethyl-	Aromatics	95-93-2	1107	8624.56	5542.27	14662.7	9853.47	8961.9	10009.5	-	-
KMW0150	105	120	120.094	C9H12	Benzene, 1,2,4-trimethyl-	Aromatics	95-63-6	994.943240454076	48981.2	23872.1	79496.1	75922.4	62667.9	53816.3	C14533	-
NMW0164	162	104	162.068	C10H10O2	Benzene, 1,2-(methylenedioxy)-4-propenyl-, (E)-	Ether	4043-71-4	1374	25161.9	10828.9	31683.4	65237.3	55760.8	67954.3	-	-
WAMW0572	134	119	134.11	C10H14	Benzene, 1,2-diethyl-	Aromatics	135-01-3	1045	88798.4	66745.2	70211.3	95892.8	87938.6	83496.7	-	-
XMW0581	123	95	138.068	C8H10O2	Benzene, 1,2-dimethoxy-	Ether	91-16-7	1148	5458.94	3369.95	10373.7	10009.2	7798.95	8871.77	-	-
WMW0076	175	57	190.172	C14H22	Benzene, 1,3-bis(1,1-dimethylethyl)-	Aromatics	1014-60-4	1258.46817691478	695086	1.07837e+06	1.08642e+06	850999	778092	1.00622e+06	C71072	-
WAMW0654	109	78	138.068	C8H10O2	Benzene, 1,3-dimethoxy-	Ether	151-10-0	1168	10507.5	12903	12156.7	13083.8	11484.2	9863.11	-	-
WMW0053	105	119	204.188	C15H24	Benzene, 1-(1,5-dimethylhexyl)-4-methyl-	Terpenoids	1461-02-5	1449	25411.3	12587.7	36159	9032.27	8670.03	8389.58	-	-
KMW0504	65	91	134.073	C9H10O	Benzene, 1-ethenyl-4-methoxy-	Ether	637-69-4	1156	23727.4	20494.7	22682.2	25174.8	19531.4	19817.3	-	-
XMW0603	121	136	136.089	C9H12O	Benzene, 1-ethyl-4-methoxy-	Ether	1515-95-3	1110	458759	260574	741672	140738	110371	116403	-	-
KMW0192	91	107	122.073	C8H10O	Benzene, 1-methoxy-2-methyl-	Ether	578-58-5	1008	52536.9	10040.5	82445.2	71170.5	59121.1	68152.3	-	-
NMW0158	77	106	153.043	C7H7NO3	Benzene, 1-methoxy-2-nitro-	Ether	91-23-6	1368	14010.9	7223.06	21328.1	34895.5	30903.2	36741.5	C19270	-
GGMW0200*399	91	107	122.073	C8H10O	Benzene, 1-methoxy-3-methyl-	Ether	100-84-5	1020	6.34871e+06	4.57425e+06	9.02417e+06	9.46193e+06	7.44041e+06	6.99064e+06	-	-
D295	148	147	148.089	C10H12O	Benzene, 1-methoxy-4-(1-propenyl)-, (Z)-	Ether	25679-28-1	1254	3909.48	6078.12	6302.36	5236.76	5559.73	5174.98	-	-
WAMW0211*399	91	107	122.073	C8H10O	Benzene, 1-methoxy-4-methyl-	Ether	104-93-8	1021	6.34871e+06	4.57425e+06	9.02417e+06	9.46193e+06	7.44041e+06	6.99064e+06	-	-
XMW0295*246	117	92	132.094	C10H12	Benzene, 1-methyl-3-(1-methylethenyl)-	Aromatics	1124-20-5	1082	39226	20930.1	64178.3	58997	50035.7	46259.6	-	-
NMW0078*258	91	137	137.048	C7H7NO2	Benzene, 1-methyl-3-nitro-	Nitrogen compounds	99-08-1	1200	43212	26842	77654.6	21950.6	20913.8	23186	-	-
KMW0307*246	117	92	132.094	C10H12	Benzene, 1-methyl-4-(1-methylethenyl)-	Aromatics	1195-32-0	1092.1589688507	39226	20930.1	64178.3	58997	50035.7	46259.6	-	-
NMW0083*258	91	137	137.048	C7H7NO2	Benzene, 1-methyl-4-nitro-	Nitrogen compounds	99-99-0	1212	43212	26842	77654.6	21950.6	20913.8	23186	-	-
QWMW1165	141	183	184.089	C13H12O	Benzene, 1-methyl-4-phenoxy-	Ether	1706-12-3	1530	11272.6	9260	13108	17998.2	18743	16647.4	-	-
XMW0712	116	89	116.063	C9H8	Benzene, 1-propynyl-	Aromatics	673-32-5	1052	37446.5	23882.9	57352.8	40399.8	35912.3	41855.3	-	-
YZMW0495	107	135	182.033	C7H6N2O4	Benzene, 2-methyl-1,3-dinitro-	Nitrogen compounds	606-20-2	1459	18197.8	23578.6	25672.4	31634.2	28807.1	32499.7	-	-
WAMW0286	92	91	176.157	C13H20	Benzene, heptyl-	Aromatics	1078-71-3	1366	21008.8	10353	31142.3	54054.7	47515.3	54686.7	-	-
XMW0659	105	92	134.11	C10H14	Benzene, n-butyl-	Aromatics	104-51-8	1054	808756	498223	1.05582e+06	963021	978073	919979	C18150	-
XMW0114	77	107	107.037	C6H5NO	Benzene, nitroso-	Nitrogen compounds	586-96-9	1005	36647.7	27413.7	69373.9	53632.5	45102.4	37187.3	C06876	-
KMW0212	92	91	120.058	C8H8O	Benzeneacetaldehyde	Aldehyde	122-78-1	1045.59613319012	1.59497e+06	967378	2.06764e+06	2.40123e+06	1.9711e+06	1.8425e+06	C00601	ko00360,ko01100
QWMW1060	91	103	134.073	C9H10O	Benzeneacetaldehyde, .alpha.-methyl-	Aldehyde	93-53-8	1094	156740	94003.1	290977	279372	214922	213504	-	-
XMW1492	77	119	190.136	C13H18O	Benzeneacetaldehyde, .alpha.-methyl-4-(2-methylpropyl)-	Aldehyde	51407-46-6	1458	9159.64	6415.19	11629.1	72553.5	42299.1	58380.3	-	-
YZMW0515	79	106	152.047	C8H8O3	Benzeneacetic acid, 2-hydroxy-	Acid	614-75-5	1488	7564.67	7564.67	7564.67	64911	58711.2	59017.6	C05852	ko00360,ko01100
D125	136	91	192.115	C12H16O2	Isobutyl phenylacetate	Ester	102-13-6	1393	24308.9	11308.6	37777.4	55965.7	51134.2	66013.9	-	-
D403	65	131	206.131	C13H18O2	Benzeneacetic acid, 4-(1,1-dimethylethyl)-, methyl ester	Ester	3549-23-3	1491	6195.41	1239.08	8455.79	8748.76	7894.31	7891.62	-	-
D112	150	91	150.068	C9H10O2	Methyl benzeneacetate	Ester	101-41-7	1178	1976.58	1220.18	3365.63	3792.96	3234.49	10163.4	-	-
XMW0576	92	121	121.089	C8H11N	Benzeneethanamine	Amine	64-04-0	1102	282177	163326	473060	90090.3	62162.7	67202.9	C05332	ko00360,ko01100
QWMW1054	63	117	192.115	C12H16O2	α,α-Dimethylphenethyl acetate	Ester	151-05-3	1298	384.37	384.37	1921.85	14936.9	12557.1	11967.8	-	-
QWMW1268	91	65	178.136	C12H18O	Benzeneethanol, .alpha.-(2-methylpropyl)-	Alcohol	7779-78-4	1383.71065709553	65089.7	32594.3	97856.5	106854	121725	111747	-	-
KMW0408	135	150	150.104	C10H14O	Benzenemethanol, .alpha.,.alpha.,4-trimethyl-	Terpenoids	1197-01-9	1189.06166219839	17126.9	9615.41	28225.5	31562.2	25288	30123.7	-	-
XMW0735	79	77	148.089	C10H12O	Benzenemethanol, .alpha.-2-propenyl-	Alcohol	936-58-3	1228	49960.6	17561.3	89923.8	20784.3	17342.3	20450.5	-	-
QWMW0973	51	79	136.089	C9H12O	Benzenemethanol, .alpha.-ethyl-	Alcohol	93-54-9	1156	5392.45	6866.78	6955.99	7299.27	6464.28	5952.16	-	-
NMW0022	79	107	122.073	C8H10O	Benzenemethanol, .alpha.-methyl-	Alcohol	98-85-1	1061.20597652081	1.13765e+06	696412	1.90232e+06	1.72399e+06	1.365e+06	1.28315e+06	C07112	-
D200	95	124	124.052	C7H8O2	Benzenemethanol, 3-hydroxy-	Alcohol	620-24-6	1346.2472406181	87703	31394	136308	250828	225016	263516	C03351	-
YZMW0269	51	163	178.136	C12H18O	Benzenemethanol, 4-(1,1-dimethylethyl)-.alpha.-methyl-	Alcohol	34386-42-0	1390	4449.33	2394.46	4598.81	6067.22	5481.69	6502.57	-	-
NMW0183	123	77	124.052	C7H8O2	Benzenemethanol, 4-hydroxy-	Alcohol	623-05-2	1426	9465.2	4905.14	13852.3	26184	23294.8	26306.5	C17467	-
GMW0152	78	77	134.073	C9H10O	Benzenepropanal	Aldehyde	104-53-0	1163	2787.62	3454.46	4168.26	4537	3860.51	3266.04	-	-
D767	91	131	190.136	C13H18O	Benzenepropanal, 4-(1,1-dimethylethyl)-	Aldehyde	18127-01-0	1521	181365	81348.7	242743	192989	181749	183433	-	-
YZMW0577	65	91	131.073	C9H9N	Benzenepropanenitrile	Nitrogen compounds	645-59-0	1245	8961.51	9385.65	11694.2	1792.3	1792.3	1792.3	-	-
D143	104	77	164.084	C10H12O2	Benzenepropanoic acid, methyl ester	Ester	103-25-3	1279	2814.73	1519.45	3901.08	2497.56	2186.64	2569.65	-	-
QWMW1145	97	125	140.03	C7H8OS	Benzenethiol, 2-methoxy-	Alcohol	7217-59-6	1237	66274.3	83815.3	89311.2	88767.3	74517.1	78953.1	-	-
GMW0300	123	45	124.035	C7H8S	Benzenethiol, 2-methyl-	Alcohol	137-06-4	1100	23953.2	23551.6	37011.7	25974.1	20970.1	18293.6	-	-
KMW0627	77	105	164.084	C10H12O2	Benzoic acid, 1-methylethyl ester	Ester	939-48-0	1217	24296.5	20556.9	47813.9	23819.9	21187.8	24781.1	-	-
XMW0464	165	105	165.079	C9H11NO2	Methyl methanthranilate	Ester	85-91-6	1408	1612.68	1612.68	1612.68	15894.9	13218	15803.2	-	-
YZMW0074	92	93	137.048	C7H7NO2	Benzoic acid, 2-amino-	Acid	118-92-3	1408	18321.6	9515.67	29120.1	29351.1	37445.3	31130.4	C00108	ko00380,ko00400,ko00996,ko00999,ko01100,ko01110,ko01230
YZMW0195	105	106	151.063	C8H9NO2	Benzoic acid, 2-amino-4-methyl-	Acid	2305-36-4	1538	135376	59266	168673	277711	262026	264572	-	-
YZMW0073*288	139	141	155.998	C7H5ClO2	Benzoic acid, 2-chloro-	Acid	118-91-2	1373	3993.04	2440.18	6977.31	12683.2	10958.3	13702	C02357	-
GMW0066	135	123	152.047	C8H8O3	Benzoic acid, 2-methoxy-	Acid	579-75-9	1482.86693318104	46022.5	48480.6	48864.3	55330.4	44273.9	50070.7	-	-
XMW0776	105	77	162.068	C10H10O2	Allyl benzoateester	Ester	583-04-0	1254	4866.84	5003.05	1716	1678.6	1383.98	1648.72	-	-
XMW3798	91	120	137.048	C7H7NO2	Benzoic acid, 3-amino-	Acid	99-05-8	1510	77175.2	52644.3	110197	49929.6	37983.7	47778.7	-	-
YZMW0397*288	139	141	155.998	C7H5ClO2	Benzoic acid, 3-chloro-	Acid	535-80-8	1347	3993.04	2440.18	6977.31	12683.2	10958.3	13702	-	-
NMW0179	93	121	138.032	C7H6O3	Benzoic acid, 3-hydroxy-	Acid	99-06-9	1417	110206	55535.6	162973	345778	304201	345206	-	-
WAMW0847	65	93	152.047	C8H8O3	Benzoic acid, 3-hydroxy-, methyl ester	Ester	19438-10-9	1389	19571.4	12733.5	14502.8	24225.5	20789	26543.5	-	-
D1352	77	81	152.047	C8H8O3	Benzoic acid, 3-methoxy-	Acid	586-38-9	1413	32371.5	17156.1	51278.5	100149	91771.9	107572	-	-
YZMW0631*288	139	141	155.998	C7H5ClO2	Benzoic acid, 4-chloro-	Acid	74-11-3	1336	3993.04	2440.18	6977.31	12683.2	10958.3	13702	-	-
WMW0212	149	121	194.094	C11H14O3	Benzoic acid, 4-ethoxy-, ethyl ester	Ester	23676-09-7	1522	13317.4	8635.71	17134.6	11660.3	10437.5	11417.7	-	-
QWMW0662	135	136	180.079	C10H12O3	Ethyl 4-methoxybenzoate	Ester	94-30-4	1453	2997.65	1862.69	4364.98	7078.59	6437.55	7709.89	-	-
NMW0085	136	91	136.052	C8H8O2	Benzoic acid, 4-methyl-	Acid	99-94-5	1292.71058315335	266191	159403	377035	69550.9	63155.4	66103.1	C01454	ko01100
YZMW0532	109	168	167.022	C7H5NO4	Benzoic acid, 4-nitro-	Acid	62-23-7	1543	12699.7	8018.03	15691	20060.9	17795.6	18336.2	-	-
XMW0473	123	105	206.131	C13H18O2	Hexyl benzoate	Ester	6789-88-4	1580	16115.3	7531.97	21561.9	2684.98	2505.62	2900.08	C14716	-
KMW0267	105	77	136.052	C8H8O2	Benzoic acid, methyl ester	Ester	93-58-3	1097.74798927614	49363.9	39935.4	121568	90352.7	67531.2	67539.3	C20645	-
KMW0426	103	76	103.042	C7H5N	Benzonitrile	Nitrogen compounds	100-47-0	984	13013.7	6230.69	21061.7	20133.2	16499.5	13971.3	C09814	-
KMW0425	108	135	135.014	C7H5NS	Benzothiazole	Heterocyclic compound	95-16-9	1228	61767.3	34175.9	82738.1	9294.38	7999.61	8790.3	-	-
GMW0135	149	148	149.03	C8H7NS	Benzothiazole, 2-methyl-	Heterocyclic compound	120-75-2	1288	17199.6	12492.6	33946.5	2191.09	2191.09	2191.09	-	-
GMW0253	91	92	178.136	C12H18O	Benzyl isopentyl ether	Ether	122-73-6	1310	16141.7	9237.08	25082.2	158620	134266	128818	-	-
YZMW0652	91	65	138.05	C8H10S	Benzyl methyl sulfide	Ether	766-92-7	1180	22911.1	14435.6	40365.1	13013.3	7741.18	10091.3	-	-
WMW0016*044	95	93	196.146	C12H20O2	Bicyclo[2.2.1]heptan-2-ol, 1,7,7-trimethyl-, acetate, (1S-endo)-	Terpenoids	5655-61-8	1287	29587.4	16771	39653.4	25734.2	22415.7	25326.9	-	-
KMW0357*284	111	69	154.136	C10H18O	Bicyclo[2.2.1]heptan-2-ol, 2,3,3-trimethyl-	Terpenoids	465-31-6	1148	29719.9	17427.1	59599.6	56825.5	43420.7	48742.5	-	-
NMW0049*280	108	79	152.12	C10H16O	Bicyclo[2.2.1]heptan-2-one, 1,7,7-trimethyl-, (1S)-	Terpenoids	464-48-2	1151.04557640751	2798.27	2041.73	5562.86	4608.43	3826.55	4273.1	C00809	-
WMW0017*256	77	93	136.125	C10H16	Bicyclo[2.2.1]heptane, 2,2-dimethyl-3-methylene-, (1S)-	Terpenoids	5794-04-7	964	252350	113490	408300	248743	215888	186757	-	-
XMW0529	93	95	172.102	C10H17Cl	Bicyclo[2.2.1]heptane, 2-chloro-1,7,7-trimethyl-, (1R-endo)-	Terpenoids	30462-53-4	1140	29393.9	11825.1	55569.9	47196	49831.8	55217.6	-	-
D292	122	94	204.188	C15H24	Bicyclo[2.2.1]heptane, 2-methyl-3-methylene-2-(4-methyl-3-pentenyl)-, (1S-endo)-	Terpenoids	25532-78-9	1448	2887.96	2887.96	15640.8	19405.2	17073.1	19226.4	-	-
WAMW1065	91	93	136.125	C10H16	Bicyclo[3.1.0]hex-2-ene, 2-methyl-5-(1-methylethyl)-	Terpenoids	2867-05-2	929	369007	159188	521871	317033	283657	254576	-	-
XMW0023*256	77	93	136.125	C10H16	Bicyclo[3.1.0]hex-2-ene, 4-methyl-1-(1-methylethyl)-	Terpenoids	28634-89-1	966	252350	113490	408300	248743	215888	186757	C21702	-
KMW0301*155	136	93	154.136	C10H18O	Bicyclo[3.1.0]hexan-2-ol, 2-methyl-5-(1-methylethyl)-, (1.alpha.,2.alpha.,5.alpha.)-	Terpenoids	17699-16-0	1070	336135	171522	501821	627147	472029	469806	-	-
KMW0257*155	136	93	154.136	C10H18O	Bicyclo[3.1.0]hexan-2-ol, 2-methyl-5-(1-methylethyl)-, (1.alpha.,2.beta.,5.alpha.)-	Terpenoids	15537-55-0	1070	336135	171522	501821	627147	472029	469806	C02462	ko00902,ko01100,ko01110
KMW0178	91	93	136.125	C10H16	Bicyclo[3.1.0]hexane, 4-methylene-1-(1-methylethyl)-	Terpenoids	3387-41-5	974	262908	114904	393577	260000	227349	196534	-	-
XMW0933*348	119	109	194.131	C12H18O2	Bicyclo[3.1.1]hept-2-en-6-ol, 2,7,7-trimethyl-, acetate, [1S-(1.alpha.,5.alpha.,6.beta.)]-	Ester	50764-55-1	1239	19269.4	19857.9	28816.6	24099.4	26417.3	24821.4	-	-
KMW0419	107	121	150.104	C10H14O	Bicyclo[3.1.1]hept-2-ene-2-carboxAldehyde, 6,6-dimethyl-, (1S)- (CAS)	Aldehyde	23727-16-4	1168	3658.48	2840.47	5960.37	568.094	568.094	568.094	C11939	-
NMW0073*040	107	135	150.104	C10H14O	Bicyclo[3.1.1]hept-2-ene-2-carboxaldehyde, 6,6-dimethyl-	Terpenoids	564-94-3	1193	50685.7	31298.8	79686.9	50995	42953.6	49305.1	-	-
NMW0151	123	79	166.099	C10H14O2	Bicyclo[3.1.1]hept-2-ene-2-carboxylic acid, 6,6-dimethyl-	Terpenoids	19250-17-0	1359	49884.5	29714.7	85500.2	163389	138958	216986	C11940	-
GMW0267	105	93	166.136	C11H18O	Bicyclo[3.1.1]hept-2-ene-2-ethanol, 6,6-dimethyl-	Alcohol	128-50-7	1202	26515.2	16117.4	42723	26532.8	22469	25433.5	-	-
NMW0074*039	79	91	152.12	C10H16O	Bicyclo[3.1.1]hept-2-ene-2-methanol, 6,6-dimethyl-	Terpenoids	515-00-4	1195	86710.3	51622.2	138218	80533.4	72811.5	77605.1	C11938	-
WMW0024*040	107	135	150.104	C10H14O	Bicyclo[3.1.1]hept-3-en-2-one, 4,6,6-trimethyl-	Terpenoids	80-57-9	1205	50685.7	31298.8	79686.9	50995	42953.6	49305.1	C09913	-
XMW0534*040	107	135	150.104	C10H14O	Bicyclo[3.1.1]hept-3-en-2-one, 4,6,6-trimethyl-, (1S)-	Terpenoids	1196-01-6	1204	50685.7	31298.8	79686.9	50995	42953.6	49305.1	-	-
D307	121	84	154.136	C10H18O	Bicyclo[3.1.1]heptan-3-ol, 2,6,6-trimethyl-, (1.alpha.,2.beta.,3.alpha.,5.alpha.)-	Terpenoids	27779-29-9	1179	16513.7	2384.85	26614.8	2384.85	2384.85	2384.85	-	-
WMW0042*153	92	134	152.12	C10H16O	Bicyclo[3.1.1]heptan-3-ol, 6,6-dimethyl-2-methylene-	Terpenoids	5947-36-4	1138	8352.66	7137.78	18748.4	18073.7	6526.66	8483.06	C11941	-
NMW0046*153	92	134	152.12	C10H16O	Bicyclo[3.1.1]heptan-3-ol, 6,6-dimethyl-2-methylene-, [1S-(1.alpha.,3.alpha.,5.alpha.)]-	Terpenoids	547-61-5	1139	8352.66	7137.78	18748.4	18073.7	6526.66	8483.06	-	-
D110	99	71	168.115	C10H16O2	Bicyclo[3.1.1]heptan-3-one, 2-hydroxy-2,6,6-trimethyl-	Ketone	10136-65-9	1256	6309.29	8461.61	10583.3	8135.43	7820.24	10163.3	-	-
GMW0341	55	95	138.141	C10H18	Bicyclo[3.1.1]heptane, 2,6,6-trimethyl-, (1.alpha.,2.beta.,5.alpha.)-	Terpenoids	6876-13-7	982	26836.4	26205.5	28982.5	30676.5	27542.3	27401.1	-	-
XMW0004*119	41	93	136.125	C10H16	Bicyclo[3.1.1]heptane, 6,6-dimethyl-2-methylene-, (1S)-	Terpenoids	18172-67-3	979.707876890976	75422.9	34772.9	127613	83501.4	71691.8	63649.2	C06307	ko00902,ko01110
XMW0825*366	119	93	204.188	C15H24	trans-β-bergamotene	Terpenoids	55123-21-2	1446	50856.4	25589.3	74289.9	160591	141361	160934	-	-
XMW1381	105	91	134.11	C10H14	Bicyclo[3.2.1]oct-2-ene, 3-methyl-4-methylene-	Terpenoids	49826-53-1	1168	228391	300773	551284	431944	404473	509468	-	-
YZMW0320*015	79	121	136.125	C10H16	Bicyclo[4.1.0]hept-2-ene, 3,7,7-trimethyl-, (1S-cis)-	Terpenoids	4497-92-1	1008	35770.4	6571.97	43895.7	39486	42992.4	36592.4	-	-
XMW0264*152	204	161	204.188	C15H24	Bicyclo[4.4.0]dec-1-ene, 2-isopropyl-5-methyl-9-methylene-	Terpenoids	150320-52-8	1507	15559.8	8442.32	21866.5	7797.29	7274.23	7636.45	-	-
GMW0310	175	189	204.188	C15H24	Bicyclo[7.2.0]undec-4-ene, 4,11,11-trimethyl-8-methylene-	Hydrocarbons	13877-93-5	1490	372.37	2036.23	1861.85	5858.78	5559.3	4025.22	-	-
KMW0559	93	41	204.188	C15H24	Bicyclo[7.2.0]undec-4-ene, 4,11,11-trimethyl-8-methylene-,[1R-(1R*,4Z,9S*)]-	Terpenoids	118-65-0	1406	90572.3	41855.1	133654	215476	193661	224792	C09691	-
XMW0548*368	120	69	204.188	C15H24	Bicyclo[7.2.0]undecane, 10,10-dimethyl-2,6-bis(methylene)-, [1S-(1R*,9S*)]-	Terpenoids	136296-38-3	1443	54322.6	29114.4	83384	173441	153319	173906	-	-
WMW0013*151	91	105	204.188	C15H24	Bicyclosesquiphellandrene	Terpenoids	54324-03-7	1489	476491	411471	592289	725200	676228	779959	-	-
XMW2269	123	77	170.027	C6H12Cl2O	Bis(2-chloro-1-methylethyl) ether	Ether	108-60-1	1026	52869.3	38965.6	65560.6	68426.9	53078	55566.3	-	-
XMW0961*044	95	93	196.146	C12H20O2	Bornyl acetate	Terpenoids	76-49-3	1285	29587.4	16771	39653.4	25734.2	22415.7	25326.9	-	-
WAMW1474	44	57	101.084	C5H11NO	Butanamide, 3-methyl-	Amine	541-46-8	996.922274387063	57846	26688.8	84214.7	41187.5	35156.6	31418.2	-	-
XMW1179	55	93	198.058	C8H16Cl2O	Butane, 1,1'-oxybis[4-chloro-	Ether	6334-96-9	1423	24680.4	9352.73	25640.1	70446.4	65595.7	77854.4	-	-
QWMW0930	72	100	118.027	C4H6O4	Butanedioic acid	Acid	110-15-6	1301	3994.38	7966.43	7883.62	6182.79	5589.92	9708.15	C00042	ko00020,ko00190,ko00250,ko00310,ko00350,ko00360,ko00620,ko00630,ko00640,ko00650,ko00760,ko00920,ko01100,ko01110,ko01200
XMW2239	56	114	146.058	C6H10O4	Butanedioic acid, dimethyl ester	Ester	106-65-0	1032	58944	43149.8	77528.8	77355.6	54295.3	56146.6	-	-
WAMW1631	115	44	115.046	C5H9NS	Butanenitrile, 4-(methylthio)-	Ether	59121-24-3	1051	150609	95135	228992	164404	142847	166990	-	-
KMW0591	95	71	224.178	C14H24O2	Bornyl butyrate	Ester	13109-70-1	1451	5725.13	4386.79	10452.5	12695.1	27939.7	38611.1	-	-
XMW1253	71	41	214.193	C13H26O2	Butanoic acid, 1-methyloctyl ester	Ester	69727-42-0	1407	126626	116443	163153	175025	178069	191225	-	-
D388	104	105	192.115	C12H16O2	Butanoic acid, 1-phenylethyl ester	Ester	3460-44-4	1376	6720.41	3424.94	10378.9	12119.3	10692.7	12842	-	-
XMW3163	71	43	170.131	C10H18O2	Butanoic acid, 2-hexenyl ester, (E)-	Ester	53398-83-7	1195	70956.2	148456	108553	85066.7	66122.3	95946.6	-	-
YZMW0301	55	39	118.063	C5H10O3	Butanoic acid, 2-hydroxy-3-methyl-	Acid	4026-18-0	1063	123418	132624	179856	170487	147157	144349	-	-
D273*023	103	70	172.146	C10H20O2	2-Methylbutyl 2-methylbutanoate	Ester	2445-78-5	1105	11652.2	6529.32	18181.8	3559.17	3323.56	3525.95	-	-
D269*106	85	57	158.131	C9H18O2	Butanoic acid, 2-methyl-, 2-methylpropyl ester	Ester	2445-67-2	1004	31831.9	7217.5	48213	15868.8	13837.2	11964.4	-	-
D284*126	104	57	206.131	C13H18O2	Butanoic acid, 2-methyl-, 2-phenylethyl ester	Ester	24817-51-4	1488	37717.2	29670.7	47901.6	48568.7	45575.9	52829.7	-	-
XMW1169*142	136	121	238.193	C15H26O2	Geranyl 2-methylbutyrate	Ester	68705-63-5	1596	8976.23	3916.83	11594.2	3890.05	3410.63	3472.48	-	-
XMW1170*142	136	121	238.193	C15H26O2	Butanoic acid, 2-methyl-, 3,7-dimethyl-2,6-octadienyl ester, (Z)-	Terpenoids	51117-19-2	1576	8976.23	3916.83	11594.2	3890.05	3410.63	3472.48	-	-
D305*023	103	70	172.146	C10H20O2	3-Methylbutyl 2-methylbutanoate	Ester	27625-35-0	1101	11652.2	6529.32	18181.8	3559.17	3323.56	3525.95	-	-
KMW0424*342	103	57	186.162	C11H22O2	Butanoic acid, 2-methyl-, hexyl ester	Ester	10032-15-2	1236	145.481	145.481	2024.58	145.481	145.481	145.481	-	-
XMW0962*110	91	108	192.115	C12H16O2	Benzyl 2-methylbutyrate	Ester	56423-40-6	1392	63873.3	31845.7	98242.6	198623	174949	207358	-	-
XMW3503	55	43	182.094	C10H14O3	Butanoic acid, 2-methyl-5-oxo-1-cyclopenten-1-yl ester	Ester	68227-51-0	1416	16440.1	16819.7	21957.9	18054.7	19657.1	21183.6	-	-
YZMW0115	108	107	178.099	C11H14O2	Butanoic acid, 2-methylphenyl ester	Ester	14617-90-4	1323	25611.4	13422.3	35201.9	1606.33	1606.33	1606.33	-	-
KMW0619	71	69	224.178	C14H24O2	Butanoic acid, 3,7-dimethyl-2,6-octadienyl ester, (E)-	Ester	106-29-6	1562	6694.34	36958.5	44615.5	40148.8	33471.7	33995.6	-	-
XMW1069*313	67	82	170.131	C10H18O2	Butanoic acid, 3-hexenyl ester, (E)-	Ester	53398-84-8	1185	140199	108189	208130	147094	121716	139022	-	-
KMW0366*313	67	82	170.131	C10H18O2	Butanoic acid, 3-hexenyl ester, (Z)-	Ester	16491-36-4	1187	140199	108189	208130	147094	121716	139022	-	-
KMW0578	93	80	238.193	C15H26O2	Butanoic acid, 3-methyl-, 1-ethenyl-1,5-dimethyl-4-hexenyl ester	Ester	1118-27-0	1464	218712	129236	148018	180132	162286	196099	-	-
GMW0294*336	98	81	182.094	C10H14O3	Butanoic acid, 3-methyl-, 2-furanylmethyl ester	Ester	13678-60-9	1224	49401.7	61966.8	64463.3	64560	56739.3	56902.5	-	-
D272*145	70	85	172.146	C10H20O2	Butanoic acid, 3-methyl-, 2-methylbutyl ester	Ester	2445-77-4	1107	97839	127811	173679	130256	103573	107847	-	-
XMW0981*126	104	57	206.131	C13H18O2	Butanoic acid, 3-methyl-, 2-phenylethyl ester	Ester	140-26-1	1491	37717.2	29670.7	47901.6	48568.7	45575.9	52829.7	-	-
D441*142	136	121	238.193	C15H26O2	Neryl isovalerianate	Ester	3915-83-1	1582	8976.23	3916.83	11594.2	3890.05	3410.63	3472.48	-	-
NMW0037*023	103	70	172.146	C10H20O2	iso-Amyl isovalerate	Ester	659-70-1	1104	11652.2	6529.32	18181.8	3559.17	3323.56	3525.95	C12289	-
D85*342	103	57	186.162	C11H22O2	Butanoic acid, 3-methyl-, hexyl ester	Ester	10032-13-0	1244	145.481	145.481	2024.58	145.481	145.481	145.481	-	-
D147*110	91	108	192.115	C12H16O2	Benzyl 3-methylbutanoat	Ester	103-38-8	1396	63873.3	31845.7	98242.6	198623	174949	207358	-	-
WMW0087	71	89	158.131	C9H18O2	Butanoic acid, 3-methylbutyl ester	Ester	106-27-4	1055.90128755365	134670	208957	291274	236445	195279	222314	-	-
QWMW0776	84	103	158.094	C8H14O3	Butanoic acid, 3-oxo-, butyl ester	Ester	591-60-6	1104	93330.9	104816	168229	102712	72233.3	78698.3	-	-
w31	67	82	170.131	C10H18O2	Butanoic acid, 4-hexenyl ester, (Z)-	Ester	69727-41-9	1203	87966.8	51915.8	151769	152645	126498	150183	-	-
XMW0449*029	43	71	158.094	C8H14O3	Butanoic acid, anhydride	Ester	106-31-0	1097	443990	400935	739044	355456	282039	298719	-	-
XMW0299	43	71	144.115	C8H16O2	Butanoic acid, butyl ester	Ester	109-21-7	996.045785639958	69595.8	19337.3	100528	48619.7	41597.7	37006.1	-	-
XMW1086	71	89	186.162	C11H22O2	Butanoic acid, heptyl ester	Ester	5870-93-9	1296	81462.4	100937	138178	98989.3	100112	145564	-	-
KMW0279*113	89	71	158.131	C9H18O2	Butanoic acid, pentyl ester	Ester	540-18-1	1077	54482.5	33838.4	68837.6	81411	65396.4	63001.2	-	-
KMW0500	91	108	178.099	C11H14O2	Butanoic acid, phenylmethyl ester	Ester	103-37-7	1347	50844.6	26764.8	77227.5	38257.8	33703.4	40418.9	-	-
KMW0571	56	41	228.209	C14H28O2	Butyl caprate	Ester	30673-36-0	1590	6827.14	6280.18	7992.71	5954.17	6026.14	5598.22	-	-
YZMW0471	39	62	117.079	C5H11NO2	Butyl carbamate	Ester	592-35-8	1028	263338	178770	335295	335680	299800	272086	-	-
GMW0303	45	41	146.094	C7H14O3	Butyl lactate	Ester	138-22-7	997	15804.5	7098.62	23212.3	10996.2	9489.65	8499.07	-	-
WMW0218	205	57	220.183	C15H24O	Butylated Hydroxytoluene	Phenol	128-37-0	1519.6662693683	7042.69	5027.9	9129.8	3116.36	2788.08	3022.69	C14693	-
XMW0643	82	97	140.095	C7H12N2O	Butyramide, 2-cyano-2-ethyl-	Amine	18705-38-9	1270	12015.2	5547.55	18052.8	11397.2	9880.24	10850.6	-	-
XMW0925	93	107	150.104	C10H14O	Camphenone, 6-	Ketone	55659-42-2	1149	17974.3	10091.5	34858.9	31054.1	22790.3	26997.1	-	-
KMW0329*280	108	79	152.12	C10H16O	Camphor	Terpenoids	76-22-2	1151.04557640751	2798.27	2041.73	5562.86	4608.43	3826.55	4273.1	C00809	-
NMW0103	113	55	113.084	C6H11NO	Caprolactam	Amine	105-60-2	1253.70070232307	14905.3	18947.7	24801.3	18669.4	17959.6	23832.5	C06593	ko01100
XMW0219	44	74	123.009	C3H6ClNO2	Carbamic acid, 2-chloroethyl ester	Ester	2114-18-3	1069	22004.1	22191.4	28965.8	30675.9	26226	26008.2	-	-
XMW1444*107	95	110	152.12	C10H16O	Carvenone	Terpenoids	499-74-1	1257	345828	438314	467543	460935	397676	398398	-	-
KMW0388*282	83	152	152.12	C10H16O	Carveol	Terpenoids	99-48-9	1219	12440.6	6177.54	20941.5	8233.71	9140.16	10541.6	-	-
KMW0444*279	54	82	150.104	C10H14O	Carvone	Terpenoids	99-49-0	1242	112868	105029	27022.6	28111.5	21865	27185.5	-	-
QWMW1238*308	67	55	166.099	C10H14O2	Carvone oxide, cis-	Terpenoids	18383-49-8	1263	4677.21	4723.05	7658.77	869.942	4349.71	5627.37	-	-
D452*308	67	55	166.099	C10H14O2	Carvone oxide, trans-	Terpenoids	39903-97-4	1263	4677.21	4723.05	7658.77	869.942	4349.71	5627.37	-	-
KMW0565	133	93	204.188	C15H24	Caryophyllene	Terpenoids	87-44-5	1432.4957167333	128601	64752.4	190675	309035	356887	407421	C09629	ko00909,ko01100,ko01110
WMW0223*365	41	161	204.188	C15H24	Cedrene	Terpenoids	11028-42-5	1422	24451	10699.8	30935	70745.4	65745.6	64854.7	-	-
NMW0285	117	129	202.136	C14H18O	Cinnamaldehyde, .alpha.-pentyl-	Aldehyde	122-40-7	1661.37048192771	273749	119252	302280	13758.1	13758.1	13758.1	C12288	-
KMW0624*381	93	123	222.198	C15H26O	cis-Nerolidol	Terpenoids	3790-78-1	1544	91920.7	40197.8	119280	23827	20299.8	18816.2	-	-
KMW0446	69	41	152.12	C10H16O	Citral	Terpenoids	5392-40-5	1273.0415991356	51396.1	66104.8	76489	62536.9	61069.8	74820.2	C01499	-
KMW0342*396	154	55	154.136	C10H18O	Citronellal	Terpenoids	106-23-0	1154.55032119914	35531.8	44736.4	45977.6	49693	42401.2	39744.3	C17384	-
KMW0430*116	69	41	156.151	C10H20O	Citronellol	Terpenoids	106-22-9	1228	10795.8	11515.3	17511.2	14463.8	12761.4	15773.6	C09849	ko01110
D282	81	83	238.193	C15H26O2	Citronellyl tiglate	Terpenoids	24717-85-9	1658	161749	142324	146728	119137	82859.9	92310.1	-	-
KMW0522*146	93	161	204.188	C15H24	Copaene	Terpenoids	3856-25-5	1376	13613.2	7023.98	23094.8	39511	34438.8	42232.7	C09639	-
XMW3272	41	112	131.069	C4H9N3O2	Creatine	Acid	57-00-1	1465	36190.7	35814	52576.1	43672.7	43721.7	48287	C00300	ko00260,ko00330,ko01100
KMW0614*066	119	105	204.188	C15H24	Cubenene	Terpenoids	29837-12-5	1532	172299	76516.3	217855	247051	229883	332057	-	-
KMW0652*380	119	41	222.198	C15H26O	Cubenol	Terpenoids	21284-22-0	1642	20676	6957.01	22401.5	10123.1	8831.06	9634.35	-	-
YZMW0600	39	41	157.11	C8H15NO2	Cycloheptanecarboxylic acid, 1-amino-	Acid	6949-77-5	1482	9629.41	9562.59	10284.3	13947.4	12683.7	13019.7	-	-
XMW0039	126	69	126.104	C8H14O	Cycloheptanone, 3-methyl-	Ketone	933-17-5	1063	9192.27	6318.91	15692.4	5733.94	4590.5	5179.46	-	-
YZMW0414	84	70	113.12	C7H15N	Cycloheptylamine	Amine	5452-35-7	1008	5128.36	7650.45	7503.1	9370.87	7763.47	7195.53	-	-
KMW0537*371	68	81	204.188	C15H24	Cyclohexane, 1-ethenyl-1-methyl-2,4-bis(1-methylethenyl)-, (1.alpha.,2.beta.,4.beta.)-	Terpenoids	33880-83-0	1416	42467.7	27295.9	81100.1	79288.5	74920.6	81692.2	-	-
WMW0010*371	68	81	204.188	C15H24	Cyclohexane, 1-ethenyl-1-methyl-2,4-bis(1-methylethenyl)-, [1S-(1.alpha.,2.beta.,4.beta.)]-	Terpenoids	515-13-9	1391	42467.7	27295.9	81100.1	79288.5	74920.6	81692.2	C17094	-
XMW0709	136	79	136.125	C10H16	Cyclohexane, 1-methylene-4-(1-methylethenyl)-	Terpenoids	499-97-8	1004	93841.6	47381.3	159095	131620	105645	93585.4	-	-
QWMW1128	60	82	142.099	C8H14O2	Cyclohexaneacetic acid	Acid	5292-21-7	1236	58731.6	74811.8	73459.9	77159.6	66837.3	65557.6	-	-
XMW1118	94	55	112.089	C7H12O	Cyclohexanecarboxaldehyde	Aldehyde	2043-61-0	963	56255.7	22182.6	85151.8	45875.3	39117.4	33378.1	-	-
YZMW0219	81	41	143.095	C7H13NO2	Cyclohexanecarboxylic acid, 1-amino-	Acid	2756-85-6	1371	11710	5749.87	19115.7	31894.1	27433.5	34339.2	-	-
QWMW1279	41	55	156.151	C10H20O	Cyclohexanemethanol, .alpha.,.alpha.,4-trimethyl-	Alcohol	498-81-7	1161	7902.88	9671.65	16708.4	16679	13984.6	13820.6	-	-
KMW0617*378	59	93	222.198	C15H26O	Cyclohexanemethanol, 4-ethenyl-.alpha.,.alpha.,4-trimethyl-3-(1-methylethenyl)-, [1R-(1.alpha.,3.alpha.,4.beta.)]-	Terpenoids	639-99-6	1549	12730.2	5106.39	16875	12760.5	10600	11614.2	-	-
KMW0335	71	93	154.136	C10H18O	Cyclohexanol, 1-methyl-4-(1-methylethenyl)-	Terpenoids	138-87-4	1153	12667.9	6631.42	29310.4	24777.5	18086.2	21371.5	C17517	-
NMW0060	136	71	154.136	C10H18O	Cyclohexanol, 1-methyl-4-(1-methylethenyl)-, trans-	Terpenoids	7299-40-3	1161	14035.6	8149.82	33725.7	32975.6	24775.6	28107.3	C17517	-
D440*290	98	71	156.151	C10H20O	Cyclohexanol, 1-methyl-4-(1-methylethyl)-, cis-	Terpenoids	3901-95-9	1138	5050.26	6277.85	6507.23	6358.55	5609.53	5382.49	-	-
D439*290	98	71	156.151	C10H20O	Cyclohexanol, 1-methyl-4-(1-methylethyl)-, trans-	Terpenoids	3901-93-7	1167	5050.26	6277.85	6507.23	6358.55	5609.53	5382.49	-	-
NMW0075*093	93	121	154.136	C10H18O	Cyclohexanol, 1-methyl-4-(1-methylethylidene)-	Terpenoids	586-81-2	1197	47091.3	29310.7	73239.1	55888.2	50276.2	55751.7	C17518	-
NMW0142*081	121	136	196.146	C12H20O2	1-Methyl-4-(propan-2-ylidene)cyclohexyl acetate	Ester	10235-63-9	1341	184552	92493.4	283810	75659.1	66984.6	63420.8	-	-
WAMW0870	82	57	198.162	C12H22O2	Cyclohexanol, 2-(1,1-dimethylethyl)-, acetate, cis-	Ester	20298-69-5	1297	13024.8	4896.9	17102.7	19669.7	16432.6	20526	-	-
XMW0122	83	55	154.136	C10H18O	Cyclohexanol, 2-methyl-3-(1-methylethenyl)-, (1.alpha.,2.alpha.,3.alpha.)-	Alcohol	54244-81-4	1199	97506.1	56063.3	177177	177149	144122	176039	-	-
KMW0385*093	93	121	154.136	C10H18O	Cyclohexanol, 2-methyl-5-(1-methylethenyl)-	Terpenoids	619-01-2	1196	47091.3	29310.7	73239.1	55888.2	50276.2	55751.7	C18017	-
NMW0092	81	93	154.136	C10H18O	Cyclohexanol, 2-methyl-5-(1-methylethenyl)-, (1.alpha.,2.alpha.,5.beta.)-	Terpenoids	18675-33-7	1226	97970.1	48727.6	132983	92205.5	76402	108952	-	-
NMW0072	41	154	154.136	C10H18O	Cyclohexanol, 2-methyl-5-(1-methylethenyl)-, (1.alpha.,2.beta.,5.alpha.)-	Terpenoids	38049-26-2	1192	43508.3	49798.7	81819.7	56368.1	47973	48113.2	C18017	-
XMW0642	95	71	128.12	C8H16O	Cyclohexanol, 3,5-dimethyl-	Alcohol	5441-52-1	973	8188.66	3619.88	12477.1	7450.95	6420.3	5709.47	-	-
KMW0392*095	71	81	156.151	C10H20O	Cyclohexanol, 5-methyl-2-(1-methylethyl)-, (1.alpha.,2.alpha.,5.alpha.)-	Terpenoids	491-02-1	1187	29577.4	12563.8	48019.7	31070.5	25399.2	29921.6	-	-
D1049*095	71	81	156.151	C10H20O	Cyclohexanol, 5-methyl-2-(1-methylethyl)-, (1.alpha.,2.alpha.,5.beta.)-	Alcohol	3623-51-6	1188	29577.4	12563.8	48019.7	31070.5	25399.2	29921.6	-	-
GMW0404	109	79	156.151	C10H20O	Cyclohexanol, 5-methyl-2-(1-methylethyl)-, [1S-(1.alpha.,2.alpha.,5.beta.)]-	Terpenoids	2216-52-6	1188	6137.71	4106.98	8276.32	5702.82	4292.86	4974.07	C00553	ko00902,ko01110
QWMW1163	69	111	154.136	C10H18O	Cyclohexanone, 2-methyl-5-(1-methylethyl)-	Ketone	59471-80-6	1150	77082.9	52425.8	150094	146916	111243	130107	-	-
GGMW0050	55	83	112.089	C7H12O	Cyclohexanone, 4-methyl-	Ketone	589-92-4	959	11568.4	11262.6	16213.2	17379.1	16872	14324.6	-	-
KMW0334	154	139	154.136	C10H18O	Cyclohexanone, 5-methyl-2-(1-methylethyl)-	Terpenoids	10458-14-7	1169	33644.4	17502.9	61384.4	14312.7	9420.82	13063.7	-	-
WAMW0477*112	112	69	154.136	C10H18O	Cyclohexanone, 5-methyl-2-(1-methylethyl)-, (2R-cis)-	Ketone	1196-31-2	1157	216141	265925	271821	290174	253284	236601	C11952	ko00902,ko01110
NMW0062*112	112	69	154.136	C10H18O	Cyclohexanone, 5-methyl-2-(1-methylethyl)-, cis-	Terpenoids	491-07-6	1164	216141	265925	271821	290174	253284	236601	-	-
KMW0313*112	112	69	154.136	C10H18O	Cyclohexanone, 5-methyl-2-(1-methylethyl)-, trans-	Terpenoids	89-80-5	1154	216141	265925	271821	290174	253284	236601	-	-
XMW0766	67	81	152.12	C10H16O	Cyclohexanone, 5-methyl-2-(1-methylethylidene)-	Terpenoids	15932-80-6	1220	95889.4	47982.8	125094	87260.3	70184.8	105042	-	-
KMW0205	112	84	112.089	C7H12O	Cyclohexene, 1-methoxy-	Ether	931-57-7	1014	2444.74	3312.18	4426.08	4694.6	3881.99	3855.38	-	-
NMW0015*017	68	93	136.125	C10H16	Cyclohexene, 1-methyl-4-(1-methylethenyl)-, (S)-	Terpenoids	5989-54-8	1030.90128755365	2.3266e+07	1.68681e+07	3.3578e+07	2.82655e+07	2.57995e+07	2.50017e+07	C00521	ko00902,ko01100,ko01110
KMW0296	93	121	136.125	C10H16	Cyclohexene, 1-methyl-4-(1-methylethylidene)-	Terpenoids	586-62-9	1090.66168623266	300919	178227	569230	557903	425885	424750	C06075	-
WAMW0630*257	93	77	136.125	C10H16	Cyclohexene, 1-methyl-5-(1-methylethenyl)-, (R)-	Terpenoids	1461-27-4	1027	2.32316e+07	1.73912e+07	2.8655e+07	2.98952e+07	2.64021e+07	2.51642e+07	-	-
XMW0944	135	93	150.141	C11H18	Cyclohexene, 2-ethenyl-1,3,3-trimethyl-	Hydrocarbons	5293-90-3	1105	6316.04	3856.65	10490	2187.03	1745.64	1775.53	-	-
KMW0622	69	41	204.188	C15H24	Cyclohexene, 3-(1,5-dimethyl-4-hexenyl)-6-methylene-, [S-(R*,S*)]-	Terpenoids	20307-83-9	1524	76251.6	31729.7	108709	26170.2	25619.2	23594.5	C16776	-
D293*367	93	119	204.188	C15H24	Cyclohexene, 4-[(1E)-1,5-dimethyl-1,4-hexadien-1-yl]-1-methyl-	Terpenoids	25532-79-0	1512	141785	62953.9	195258	77443.4	70170.9	70371.9	C19749	ko00909,ko01110
KMW0509	93	121	204.188	C15H24	Cyclohexene, 4-ethenyl-4-methyl-3-(1-methylethenyl)-1-(1-methylethyl)-, (3R-trans)-	Terpenoids	20307-84-0	1338	91141.8	46580.2	136180	55583.4	50169.4	56202.8	-	-
YZMW0586	94	83	140.12	C9H16O	Cyclooctanecarboxaldehyde	Aldehyde	6688-11-5	1230	19625.6	11886.1	54700.8	7850.01	6936.36	7835.56	-	-
w01	57	68	128.12	C8H16O	Cyclooctyl alcohol	Alcohol	696-71-9	1155	11654	11033.8	22142.1	19088.5	15688	18092.2	-	-
YZMW0385	85	67	129.079	C6H11NO2	Cyclopentanecarboxylic acid, 1-amino-	Acid	52-52-8	1291	41735.4	34761.9	63809.6	52314.8	49581.2	64274.2	-	-
D390	84	41	166.136	C11H18O	Cyclopentanone, 2-(2-hexenyl)-	Ketone	34687-46-2	1320	40672.2	53029.7	62224.4	50245.3	48862.3	61651.8	-	-
KMW0448*279	54	82	150.104	C10H14O	D-Carvone	Terpenoids	2244-16-8	1246	112868	105029	27022.6	28111.5	21865	27185.5	C11383	ko00902
QWMW1013*400	80	69	152.12	C10H16O	D-Fenchone	Terpenoids	4695-62-9	1103	473779	276154	818209	143779	111814	121384	-	-
KMW0217*017	68	93	136.125	C10H16	D-Limonene	Terpenoids	5989-27-5	1031.27001067236	2.3266e+07	1.68681e+07	3.3578e+07	2.82655e+07	2.57995e+07	2.50017e+07	C06099	ko00902,ko01100,ko01110
NMW0093*140	91	107	150.104	C10H14O	D-Verbenone	Terpenoids	18309-32-5	1228	17771.9	16722.4	19697.8	31343.7	26807.1	30455.3	-	-
KMW0550	69	123	192.151	C13H20O	Damascone, .beta.-	Terpenoids	23726-91-2	1413	67447.5	46583	93210	146023	122664	147707	-	-
KMW0208	57	43	142.172	C10H22	Decane	Hydrocarbons	124-18-5	1007	85588.2	25362.7	126006	38800.8	32720.5	29597.6	-	-
XMW0636	85	57	268.069	C10H21I	Decane, 1-iodo-	Halogenated hydrocarbons	2050-77-3	1433	38849.2	44815.5	58946.2	45753.5	48325.1	54439.5	-	-
XMW0099	141	85	184.219	C13H28	Decane, 2,3,5-trimethyl-	Hydrocarbons	62238-11-3	1411	8765.32	12302.1	12109	13777.7	15781.3	15801.6	-	-
XMW0611	141	57	184.219	C13H28	Decane, 2,3,6-trimethyl-	Hydrocarbons	62238-12-4	1201	4818.15	5607.52	6948.78	5381.98	5094.21	8216.08	-	-
XMW0239	85	155	184.219	C13H28	Decane, 3-ethyl-3-methyl-	Hydrocarbons	17312-66-2	1251	16715.2	21643.5	28733	20903.2	20096.6	26128.8	-	-
XMW0237*037	126	85	184.219	C13H28	Decane, 5-ethyl-5-methyl-	Hydrocarbons	17312-74-2	1229	4443.85	5749.59	7835.34	5917.3	4940.41	7053.18	-	-
KMW0494	155	74	186.162	C11H22O2	Decanoic acid, methyl ester	Ester	110-42-9	1326	26784.9	27350.7	31214.5	40689	42069.6	51250	-	-
XMW0495	54	82	112.052	C6H8O2	Dehydromevalonic lactone	Ester	2381-87-5	1169	48572.4	78467	79383.2	86737.8	73188.2	68173.6	-	-
NMW0048*251	44	91	135.105	C9H13N	Dextroamphetamine	Amine	51-64-9	1141	3044.16	2140.54	4078.29	7791.21	5986.68	6838.44	C07884	-
XMW0131*143	119	93	204.188	C15H24	Di-epi-.alpha.-cedrene	Terpenoids	50894-66-1	1400	64520	32166.8	99649.2	200580	176342	210842	-	-
XMW1182*054	119	93	204.188	C15H24	Di-epi-.alpha.-cedrene-(I)	Terpenoids	21996-77-0	1382	210034	106399	319610	371777	321421	395308	-	-
XMW0399	101	59	101.048	C4H7NO2	Diacetamide	Amine	625-77-4	1030	17369.7	11396.9	25084.2	35459.5	29976.7	27384.1	-	-
NMW0767	114	99	114.05	C6H10S	Diallyl sulfide	Sulfur compounds	592-88-1	860.177404295051	62219	51812	56683.9	68114.5	62376.9	53147.8	C08370	-
WMW0085	122	66	122.022	C4H10S2	Diethyl disulfide	Sulfur compounds	110-81-6	927	16967.6	5944.19	24954.6	13654.2	10594.8	9491.91	-	-
WAMW0570	119	91	191.131	C12H17NO	Diethyltoluamide	Amine	134-62-3	1582	11704.4	5269.75	13805.4	22594	25226.7	21444.5	D02379	-
KMW0501*351	136	121	196.146	C12H20O2	Dihydrocarvyl acetate	Terpenoids	20777-49-5	1306	11278.5	6991.25	20721.8	136910	124638	114485	-	-
YZMW0050	44	70	133.11	C6H15NO2	Diisopropanolamine	Alcohol	110-97-4	1165	106987	137984	109300	146237	119845	122117	-	-
QWMW0092	137	109	152.12	C10H16O	Dill ether	Terpenoids	74410-10-9	1186	42415.7	25710.2	69624.9	43450.1	36879.2	41274.6	-	-
KMW0141	79	94	94.009	C2H6O2S	Dimethyl sulfone	Sulfur compounds	67-71-0	922	22765.2	9033.43	33619.6	18973.2	18090.3	14678.4	C11142	ko00920,ko01100
D118	170	141	170.073	C12H10O	Diphenyl ether	Ether	101-84-8	1409.70873786408	2226.52	2410.59	3059.01	2635.49	2779.46	2824.41	C07733	ko01100
WMW0086	136	94	136.038	C5H12S2	Disulfide, ethyl 1-methylethyl	Sulfur compounds	53966-36-2	985	119423	57639.6	197802	185458	153578	132970	-	-
WAMW0917	80	122	122.022	C4H10S2	Disulfide, methyl propyl	Sulfur compounds	2179-60-4	932	101471	44177.8	149726	86046.1	78364.4	69791.8	-	-
KMW0406	43	57	170.203	C12H26	Dodecane	Hydrocarbons	112-40-3	1210	81228	32806.6	137348	144064	117265	134992	C08374	-
XMW0387	155	71	296.1	C12H25I	Dodecane, 1-iodo-	Halogenated hydrocarbons	4292-19-7	1635	10737.9	9321.84	10592.5	8137.07	7802.83	7185.8	-	-
XMW1330*397	71	85	184.219	C13H28	Dodecane, 3-methyl-	Hydrocarbons	17312-57-1	1271	138826	179098	226355	180084	172070	214325	-	-
XMW0110*356	85	71	198.235	C14H30	Dodecane, 4,6-dimethyl-	Hydrocarbons	61141-72-8	1325	66755.7	82773.9	103865	82784.7	80421.1	98471.2	-	-
XMW0109*397	71	85	184.219	C13H28	Dodecane, 4-methyl-	Hydrocarbons	6117-97-1	1259	138826	179098	226355	180084	172070	214325	-	-
XMW0204	85	197	226.266	C16H34	Dodecane, 5,8-diethyl-	Hydrocarbons	24251-86-3	1572	29375.2	26757.6	31557.6	25306.5	27717.9	23877.4	-	-
XMW0586*397	71	85	184.219	C13H28	Dodecane, 5-methyl-	Hydrocarbons	17453-93-9	1255	138826	179098	226355	180084	172070	214325	-	-
YZMW0556	59	41	129.115	C7H15NO	Enanthamide	Amine	628-62-6	1238	18567.3	20993	25220	21136	18990.1	18916.6	-	-
XMW0151*059	204	189	204.188	C15H24	Epizonarene	Terpenoids	41702-63-0	1501	66813.9	33533.4	92779.1	130319	120549	129645	-	-
YZMW0568	118	109	151.046	C8H9NS	Ethanethioamide, N-phenyl-	Amine	637-53-6	1544	17587.3	7718.47	21871.9	20247.1	18611	26939.3	-	-
XMW0773	45	46	151.048	C4H9NO5	Ethanol, 2-(2-hydroxyethoxy)-, 1-nitrate	Alcohol	20633-16-3	1167	109558	141344	112717	149972	122656	125897	-	-
XMW0946	122	107	166.099	C10H14O2	Ethanol, 2-(4-ethylphenoxy)-	Alcohol	54411-10-8	1407	13159.6	4718.11	15491.4	17374	16475.2	18176.9	-	-
WAMW0504	94	77	138.068	C8H10O2	Ethanol, 2-phenoxy-	Alcohol	122-99-6	1222.6904376013	32342.5	20361.1	55788.8	8006.15	7074.33	7991.41	D08359	-
D106	91	147	162.068	C10H10O2	Ethanone, 1,1'-(1,4-phenylene)bis-	Ketone	1009-61-6	1461	54986.3	11565.7	79172.7	37911.4	32901.1	40206.1	-	-
XMW0654	109	67	152.12	C10H16O	Ethanone, 1-(1,4-dimethyl-3-cyclohexen-1-yl)-	Terpenoids	43219-68-7	1149	25700.5	14429.4	38356.5	39037.8	29913.3	33205.8	-	-
XMW0926*080	133	105	148.089	C10H12O	Ethanone, 1-(2,4-dimethylphenyl)-	Ketone	89-74-7	1253	4364.9	2972.21	7503.11	5585.62	4004.08	5138.55	-	-
KMW0457	135	120	135.068	C8H9NO	Ethanone, 1-(2-aminophenyl)-	Ketone	551-93-9	1308	115827	64678.2	183184	1.48665e+06	1.32411e+06	1.23298e+06	-	-
XMW0737*048	135	150	150.068	C9H10O2	Ethanone, 1-(2-hydroxy-5-methylphenyl)-	Ketone	1450-72-2	1279.41653160454	852119	341801	1.21838e+06	42395.5	42395.5	42395.5	-	-
GMW0236	93	43	136.052	C8H8O2	Ethanone, 1-(2-hydroxyphenyl)-	Ketone	118-93-4	1167	100570	125303	119432	126617	113114	102622	-	-
XMW0177	79	109	124.089	C8H12O	Ethanone, 1-(2-methyl-1-cyclopenten-1-yl)-	Ketone	3168-90-9	1090	213107	132423	353333	107983	84664.2	85426	-	-
XMW0717*036	119	91	134.073	C9H10O	Ethanone, 1-(2-methylphenyl)-	Ketone	577-16-2	1173	8887.74	7270.6	15359.3	6350.15	4889.94	5971.91	-	-
KMW0203*220	106	78	121.053	C7H7NO	Ethanone, 1-(2-pyridinyl)-	Ketone	1122-62-9	1034	778327	627612	1.11034e+06	1.13337e+06	989160	927534	-	-
KMW0278	111	126	126.014	C6H6OS	Ethanone, 1-(2-thienyl)-	Ketone	88-15-3	1092	60140.6	41907.5	97563.7	34567.2	26690.7	27434.6	-	-
XMW0676*036	119	91	134.073	C9H10O	Ethanone, 1-(3-methylphenyl)-	Ketone	585-74-0	1182	8887.74	7270.6	15359.3	6350.15	4889.94	5971.91	-	-
D392*220	106	78	121.053	C7H7NO	Ethanone, 1-(3-pyridinyl)-	Ketone	350-03-8	1112	778327	627612	1.11034e+06	1.13337e+06	989160	927534	-	-
KMW0378*036	119	91	134.073	C9H10O	Ethanone, 1-(4-methylphenyl)-	Ketone	122-00-9	1183	8887.74	7270.6	15359.3	6350.15	4889.94	5971.91	-	-
GMW0216*220	106	78	121.053	C7H7NO	Ethanone, 1-(4-pyridinyl)-	Ketone	1122-54-9	1112	778327	627612	1.11034e+06	1.13337e+06	989160	927534	-	-
D1751	91	161	176.12	C12H16O	Ethanone, 1-[4-(1,1-dimethylethyl)phenyl]-	Ketone	943-27-1	1429	78567.5	39828.2	120446	246602	217808	255384	-	-
XMW3294	77	51	136.052	C8H8O2	Ethanone, 2-hydroxy-1-phenyl-	Ketone	582-24-1	1157	3049.68	4149.35	5770.89	4933.84	4508.6	4828.34	C07189	-
XMW3574*314	55	125	170.131	C10H18O2	Ethyl (E)-2-octenoate	Ester	7367-82-0	1249	88753.1	111128	109342	113988	101060	98809.1	-	-
D309	56	99	142.099	C8H14O2	Ethyl 2-hexenoate, trans-	Ester	27829-72-7	1049	41059.6	20989.5	35582.3	29448.4	22134.5	24809.3	-	-
QWMW1229	148	120	194.094	C11H14O3	Ethyl 3-(2-hydroxyphenyl)propanoate	Ester	20921-04-4	1576	24976.7	11112.1	33173.7	3017.96	2783.94	3027.53	-	-
QWMW0666	77	105	192.079	C11H12O3	Ethyl benzoylacetate	Ester	94-02-0	1542	57240.5	25349.9	75844.8	47185.8	45117.6	44639.9	-	-
XMW1129	79	107	180.079	C10H12O3	Ethyl mandelate	Ester	774-40-3	1373	19467.4	10696.3	29254.8	48732.6	42519.3	51044.4	-	-
GMW0094	66	94	136.038	C5H12S2	Ethyl n-propyl disulfide	Sulfur compounds	30453-31-7	1026	1.0634e+06	741029	1.62335e+06	1.43537e+06	1.24079e+06	1.16937e+06	-	-
XMW0987*358	145	131	202.172	C15H22	Eudesma-2,4,11-triene	Terpenoids	82462-31-5	1479	83745.6	51154.2	111043	42726.9	39779.3	41844.7	-	-
NMW0034*400	80	69	152.12	C10H16O	Fenchone	Terpenoids	1195-79-5	1096	473779	276154	818209	143779	111814	121384	C09859	-
XMW0065	81	82	82.053	C4H6N2	Fomepizole	Heterocyclic compound	7554-65-6	953	42342.7	40435.8	42466.3	46746.5	43863.6	39898.6	C07837	-
XMW0711	93	121	121.053	C7H7NO	Formamide, N-phenyl-	Amine	103-70-8	1221	19275.8	10975.3	27917.8	14187.5	28180.8	14288.8	-	-
WAMW0407	70	56	144.115	C8H16O2	Formic acid, heptyl ester	Ester	112-23-2	1039	44352.4	27363.3	42095.7	52594.7	49304.2	50605.3	-	-
XMW0438*013	107	136	136.089	C9H12O	Furan, 2-(1-pentenyl)-, (E)-	Heterocyclic compound	20992-69-2	1000	77890.1	37776.4	127986	120845	100735	85156.5	-	-
QWMW0325	82	81	128.03	C6H8OS	Furan, 2-[(methylthio)methyl]-	Heterocyclic compound	1438-91-1	978	8958.25	1366.91	14915.5	8509.87	7382.82	6834.56	-	-
XMW0578	71	43	128.12	C8H16O	Furan, 2-butyltetrahydro-	Heterocyclic compound	1004-29-1	1004	10864.1	4643.76	16351.6	6411.55	5728.15	5136.12	-	-
NMW0247*377	69	81	218.167	C15H22O	Furan, 3-(4,8-dimethyl-3,7-nonadienyl)-, (E)-	Terpenoids	23262-34-2	1574	34011.4	24254.5	45060.7	21312.8	20409.5	21716.7	C16779	-
KMW0312	81	69	150.104	C10H14O	Furan, 3-(4-methyl-3-pentenyl)-	Terpenoids	539-52-6	1101	180489	153919	277368	117834	93803.3	93326.5	-	-
D448	81	98	210.126	C12H18O3	Furfuryl heptanoate	Ester	39481-28-2	1443	15188.2	6845.35	15632.1	1197.74	1197.74	1197.74	-	-
D445	99	98	196.11	C11H16O3	Furfuryl hexanoate	Ester	39252-02-3	1368	8588.19	10146.8	14107	12034.5	12091	14629	-	-
D416*336	98	81	182.094	C10H14O3	Furfuryl pentanoate	Ester	36701-01-6	1232	49401.7	61966.8	64463.3	64560	56739.3	56902.5	-	-
YZMW0340	136	108	154.027	C7H6O4	Gentisic acid	Acid	490-79-9	1510	12874.2	6681.52	18106.3	1336.3	1336.3	20131.1	C00628	ko00350,ko01100
NMW0149*311	41	69	168.115	C10H16O2	Geranic acid	Terpenoids	459-80-3	1356.3224737714	25578.3	13357.1	39496.3	67935	61828.2	71108.1	C16461	-
KMW0460	69	41	154.136	C10H18O	Geraniol	Terpenoids	106-24-1	1255.60949298813	10984.3	9459.14	19166.7	7948.22	7835.99	9578.86	C01500	ko00902,ko01100,ko01110
KMW0530*352	93	69	196.146	C12H20O2	Geranyl acetate	Terpenoids	105-87-3	1384.01098901099	90783.7	44053.1	135187	235118	208494	238370	C09861	-
NMW0122*338	67	69	182.131	C11H18O2	Geranyl formate	Ester	105-86-2	1301	6540.87	3201.66	11039.3	7235.02	5969.03	7696.29	C12294	-
XMW1478	68	69	224.178	C14H24O2	Geranyl isobutyrate	Terpenoids	2345-26-8	1514	23646.2	9544.06	31250.1	1908.81	1908.81	1908.81	-	-
KMW0638*142	136	121	238.193	C15H26O2	Geranyl isovalerate	Ester	109-20-6	1606	8976.23	3916.83	11594.2	3890.05	3410.63	3472.48	-	-
GMW0166	68	91	210.162	C13H22O2	Geranyl propionate	Ester	105-90-8	1475	30349.7	27991.7	31684.6	41846.5	36306.5	39027.2	-	-
KMW0603*061	161	105	204.188	C15H24	Germacrene D	Terpenoids	23986-74-5	1481	534509	297839	790401	1.40179e+06	1.27292e+06	1.44748e+06	-	-
NMW0057	42	113	113.048	C5H7NO2	Glutarimide	Amine	1121-89-7	1154	14094.6	17148.3	17843.7	18570.2	16249.1	15129.7	C07275	-
YZMW0353	68	69	129.025	C5H7NOS	Goitrin	Heterocyclic compound	500-12-9	1548	13617.2	9357.9	16979.8	16634.4	16263.7	16977.3	-	-
NMW0102	126	82	141.079	C7H11NO2	Guvacoline	Heterocyclic compound	495-19-2	1250	26014.7	33147	32623.4	33258	29302.2	28533.5	-	-
XMW0261	71	99	254.297	C18H38	Heptadecane, 2-methyl-	Hydrocarbons	1560-89-0	1765	114585	76784.5	91859.8	60898.1	65587.5	52597.4	-	-
D84	75	55	160.146	C9H20O2	Heptane, 1,1-dimethoxy-	Ether	10032-05-0	1072	17613.9	10928.4	28753.4	25992.8	20658.3	19619.6	-	-
XMW1046	113	85	242.188	C14H26O3	Heptanoic acid, anhydride	Ester	626-27-7	1676	20566.9	15786.1	19017.5	9311.35	10053.1	11647.9	-	-
XMW0306	74	87	144.115	C8H16O2	Heptanoic acid, methyl ester	Ester	106-73-0	1024.40987124464	60614.8	56496.1	83098.5	84353.7	71069.5	68239.5	-	-
XMW0199	71	57	240.282	C17H36	Hexadecane, 4-methyl-	Hydrocarbons	25117-26-4	1659	55773	45933.2	55672.3	38988.9	45188.9	35967.4	-	-
XMW0218	57	71	254.297	C18H38	Hexadecane, 7,9-dimethyl-	Hydrocarbons	21164-95-4	1679	113441	21198.1	112181	17251.4	18153.3	15393.3	-	-
YZMW0056	99	70	99.105	C6H13N	Hexamethylenimine	Amine	111-49-9	864	28972.4	24452.6	27540.4	31169	29067.2	25185.5	-	-
QWMW1301	129	103	174.162	C10H22O2	Hexane, 1,1-diethoxy-	Ether	3658-93-3	1092	76726.7	82441.8	87552.1	95910.2	113283	102032	-	-
WAMW1317	74	43	130.099	C7H14O2	Hexanoic acid, 2-methyl-	Acid	4536-23-6	1042.1052631579	65393.7	53383.8	73846.7	73079.7	68504.5	66741	-	-
XMW1097*076	82	67	198.162	C12H22O2	Hexanoic acid, 3-hexenyl ester	Ester	84434-19-5	1361	7111.34	3836.82	10094.3	11963.9	13101.1	13670.1	-	-
KMW0528*355	67	82	198.162	C12H22O2	Hexanoic acid, 3-hexenyl ester, (Z)-	Ester	31501-11-8	1380	19768.4	9587.26	29752.1	39848.2	34445.5	41599.7	-	-
D199*029	43	71	158.094	C8H14O3	Hexanoic acid, 3-oxo-, ethyl ester	Ester	3249-68-1	1115	443990	400935	739044	355456	282039	298719	C02975	-
YZMW0136	72	101	130.099	C7H14O2	Hexanoic acid, 4-methyl-	Acid	1561-11-1	1052.82817502668	8824.66	13247.2	18688.9	15018.1	12383.9	14224.6	-	-
XMW0303*355	67	82	198.162	C12H22O2	Hexanoic acid, 5-hexenyl ester	Ester	108058-81-7	1377	19768.4	9587.26	29752.1	39848.2	34445.5	41599.7	-	-
XMW1244	70	99	186.162	C11H22O2	Hexanoic acid, pentyl ester	Ester	540-07-8	1287	15655.1	20459.9	24471.7	22358.9	19212	27555.7	-	-
QWMW1103	83	69	184.146	C11H20O2	Hexyl tiglate	Ester	16930-96-4	1330	19678.8	24228.1	29644.3	26644.3	23746.9	32461.3	-	-
WMW0230	161	59	222.198	C15H26O	Hinesol	Terpenoids	23811-08-7	1635	429699	358305	392243	300818	237644	226724	-	-
KMW0589	147	121	204.188	C15H24	Humulene	Terpenoids	6753-98-6	1466.78101772441	30411.8	16590.6	45755.8	56924.6	51176.6	62218.6	C09684	ko00909
WAMW1330	100	72	100.027	C3H4N2O2	Hydantoin	Nitrogen compounds	461-72-3	1351	6528.82	3432.55	9910.52	8190.04	7758.34	9170.41	C05146	-
YZMW0456	43	44	75.043	CH5N3O	Hydrazinecarboxamide	Amine	57-56-7	1056	489404	353478	744944	717299	584091	564600	-	-
NMW0170	148	120	148.052	C9H8O2	Hydrocoumarin	Heterocyclic compound	119-84-6	1387	3775.6	2105.6	5952.03	10882.2	9727.03	11444.6	C02274	ko00999
QWMW0445	71	70	173.178	C10H23NO	Hydroxylamine, O-decyl-	Amine	29812-79-1	1100	1.10758e+06	894537	1.92965e+06	508974	409852	445660	-	-
XMW0770	118	117	118.078	C9H10	Indane	Aromatics	496-11-7	1029	183608	119717	37799	48269.5	35981.5	22641.9	-	-
KMW0472	117	90	117.058	C8H7N	Indole	Heterocyclic compound	120-72-9	1298.64937871421	9410.86	1882.17	14890	89668.3	76021.4	73712.8	C00463	ko00380,ko00400,ko00402,ko00999,ko01100,ko01110
NMW0184*055	136	93	192.151	C13H20O	Ionone	Terpenoids	8013-90-9	1428	8581.08	3765.11	10979.5	24209.8	22634.4	27495.2	-	-
XMW0022	109	95	168.115	C10H16O2	Iridomyrmecin	Terpenoids	485-43-8	1463	10269	6832.91	13956.5	1366.58	34575.5	44842.2	C09786	-
KMW0362	95	110	154.136	C10H18O	Isoborneol	Terpenoids	124-76-5	1157	425189	526670	526083	556740	508660	452581	-	-
WMW0219*044	95	93	196.146	C12H20O2	Isobornyl acetate	Ester	125-12-2	1286	29587.4	16771	39653.4	25734.2	22415.7	25326.9	-	-
KMW0538	69	136	210.162	C13H22O2	Isobornyl propionate	Ester	2756-56-1	1388	53014	30955.8	87714.5	142143	108545	149060	-	-
XMW1310*106	85	57	158.131	C9H18O2	Isobutyl isovalerate	Ester	589-59-3	1005	31831.9	7217.5	48213	15868.8	13837.2	11964.4	-	-
D415	71	108	178.099	C11H14O2	Isobutyric acid, 2-methylphenyl ester	Ester	36438-54-7	1276	342597	421157	522920	419369	412197	530599	-	-
XMW0918	137	152	152.12	C10H16O	Isocyclocitral	Aldehyde	1335-66-6	1130	2036.68	1242	4610.15	9423.85	7186.51	8075.99	-	-
KMW0356	110	121	152.12	C10H16O	Isoneral	Aldehyde	72203-97-5	1168	15807.9	11237.3	22612.3	6443.14	6150.71	7079.6	-	-
XMW0213	70	99	186.162	C11H22O2	Isopentyl hexanoate	Ester	2198-61-0	1250	57208.6	72706.4	77556.1	73948.5	64953.6	67080.6	-	-
XMW0610*043	134	133	134.037	C8H6O2	Isophthalaldehyde	Aldehyde	626-19-7	1237	4353.13	4158.63	7341.73	5059.95	3834.23	6110.65	-	-
XMW3112	69	55	296.308	C20H40O	Isophytol	Terpenoids	505-32-8	1948	14029.6	6531.61	8814.82	6517.86	6879.55	4629.08	-	-
QWMW0670*284	111	69	154.136	C10H18O	Isopulegol	Terpenoids	89-79-2	1150.05353319058	29719.9	17427.1	59599.6	56825.5	43420.7	48742.5	-	-
QWMW1280*351	136	121	196.146	C12H20O2	Isopulegol acetate	Terpenoids	57576-09-7	1285	11278.5	6991.25	20721.8	136910	124638	114485	-	-
D369	126	108	222.198	C15H26O	Kessane	Terpenoids	3321-66-2	1537	1004.69	1004.69	1004.69	5023.44	5206.11	5773.27	-	-
NMW0071*144	136	93	154.136	C10H18O	L-.alpha.-Terpineol	Terpenoids	10482-56-1	1195.29411764706	355093	218550	584003	367500	304547	349587	C11393	ko00902,ko01100,ko01110
WMW0179*400	80	69	152.12	C10H16O	L-Fenchone	Terpenoids	7787-20-4	1103	473779	276154	818209	143779	111814	121384	C11387	-
QWMW1015*112	112	69	154.136	C10H18O	L-Menthone	Terpenoids	14073-97-3	1158.98395721925	216141	265925	271821	290174	253284	236601	C00843	ko00902,ko01110
YZMW0241	56	55	129.079	C6H11NO2	L-Pipecolinic acid	Acid	3105-95-1	1253	9707.21	12381.1	15192.5	11648.9	11195	14225.6	C00408	ko00310,ko00960,ko01100,ko01110
XMW0027	161	122	222.198	C15H26O	Ledol	Terpenoids	577-27-5	1565	68138	31287.7	92007.5	9543.36	8640.8	8646.83	C09698	-
KMW0360*095	71	81	156.151	C10H20O	Levomenthol	Terpenoids	2216-51-5	1176.9394261424	29577.4	12563.8	48019.7	31070.5	25399.2	29921.6	C00400	ko00902,ko01110
WAMW2139	147	189	204.151	C14H20O	Lilial	Aldehyde	80-54-6	1534	30740	13057.6	38478.6	32335.7	30043.5	28846.4	-	-
KMW0226*017	68	93	136.125	C10H16	Limonene	Terpenoids	138-86-3	1030	2.3266e+07	1.68681e+07	3.3578e+07	2.82655e+07	2.57995e+07	2.50017e+07	C06078	-
KMW0324*031	137	109	152.12	C10H16O	Limonene oxide, cis-	Terpenoids	13837-75-7	1134	6496.38	3726.92	11936.9	7578.28	5625.65	6382.93	-	-
KMW0327*031	137	109	152.12	C10H16O	Limonene oxide, trans-	Terpenoids	4959-35-7	1138	6496.38	3726.92	11936.9	7578.28	5625.65	6382.93	-	-
KMW0291	136	93	154.136	C10H18O	Linalool	Terpenoids	78-70-6	1100.58886509636	187188	112556	313605	65372.6	52871.6	54384.1	C03985	-
KMW0453	80	93	196.146	C12H20O2	Linalyl acetate	Terpenoids	115-95-7	1257	21667.2	30743.7	34000.1	4333.44	4333.44	4333.44	C09863	-
WMW0008*362	161	204	204.188	C15H24	Longifolene	Terpenoids	475-20-7	1406	144133	78668.2	220443	578910	595087	448807	C09699	ko00909,ko01100
YZMW0375*324	133	161	176.157	C13H20	Megastigma-4,6(E),8(E)-triene	Hydrocarbons	51468-86-1	1329	6424.3	3360.34	9586.26	5180.64	4559.67	5413.54	-	-
XMW1247	161	105	176.157	C13H20	Megastigma-4,6(E),8(Z)-triene	Hydrocarbons	71186-24-8	1336	64459.2	32867.7	122348	26532.6	22885.3	27594.1	-	-
XMW1094*324	133	161	176.157	C13H20	Megastigma-4,6(Z),8(E)-triene	Hydrocarbons	51468-85-0	1373	6424.3	3360.34	9586.26	5180.64	4559.67	5413.54	-	-
NMW0116	122	108	179.167	C12H21N	Memantine	Amine	19982-08-2	1274	57746.2	29360.6	94609.3	84440.4	70467.7	86099.3	C13736	-
NMW0333	71	70	247.157	C15H21NO2	Meperidine	Heterocyclic compound	57-42-1	1758	29310.9	17289	22308.9	26183.9	12842.4	10000	C07128	-
WAMW0651	109	124	124.052	C7H8O2	Mequinol	Alcohol	150-76-5	1240	155139	184352	201886	184160	144433	157139	D04926	-
XMW1440	98	41	154.063	C8H10O3	Methacrylic anhydride	Ester	760-93-0	1061	22007.8	27656.6	35594.2	33410.6	28185.8	28224.4	-	-
XMW1243	112	140	171.009	C7H6ClNO2	Methyl 6-chloronicotinate	Ester	73781-91-6	1283	4537.4	5773.82	7158.41	5967.91	5935.29	7023.95	-	-
KMW0503	92	119	151.063	C8H9NO2	Methyl anthranilate	Ester	134-20-3	1348.50993377483	22234.2	10495.4	30990.1	19274.4	15285.7	19989.4	C20634	-
GGMW0153*301	131	103	162.068	C10H10O2	cis-Methyl 3-phenyl-2-propenoate	Ester	19713-73-6	1302	6758.26	3348.39	10210.9	18387	16433.4	19477.9	C06358	-
NMW0174	77	58	179.131	C11H17NO	Mexiletine	Amine	31828-71-4	1397	27745.9	14559.9	45342.7	88020.4	76534.1	90094	C07220	-
XMW3504	189	119	204.188	C15H24	Modephene	Terpenoids	68269-87-4	1385	7730.39	4110.71	11692.1	23207.2	20263.9	23470.8	-	-
XMW0665	159	97	220.183	C15H24O	Muurola-4,10(14)-dien-1.beta.-ol	Terpenoids	257293-90-6	1635	18737.9	7463.13	18731.1	7426.28	5915.42	6794.49	-	-
D329*114	81	79	152.12	C10H16O	Myroxide	Terpenoids	28977-57-3	1141	14024.9	8353.24	25416.3	54423.7	41867.3	45027.1	-	-
XMW1107	69	113	182.106	C9H14N2O2	N,N'-Methylenebismethacrylamide	Amine	2359-15-1	1608	8184.49	6044.41	9684.32	7203.82	7417.34	7076.94	-	-
XMW0291	115	45	115.063	C5H9NO2	N-Acetylisoxazolidine	Heterocyclic compound	115615-36-6	1031	334713	199692	427738	152763	131943	173542	-	-
NMW0177	106	91	135.068	C8H9NO	N-Benzylformamide	Amine	6343-54-0	1402	23820.5	11289.4	34597.3	56676.1	50158	51283.9	-	-
KMW0616*152	204	161	204.188	C15H24	Naphthalene, 1,2,3,4,4a,5,6,8a-octahydro-7-methyl-4-methylene-1-(1-methylethyl)-, (1.alpha.,4a.beta.,8a.alpha.)-	Terpenoids	39029-41-9	1513	15559.8	8442.32	21866.5	7797.29	7274.23	7636.45	C19738	-
XMW0249*066	119	105	204.188	C15H24	Naphthalene, 1,2,3,4,4a,7-hexahydro-1,6-dimethyl-4-(1-methylethyl)-	Terpenoids	16728-99-7	1533	172299	76516.3	217855	247051	229883	332057	-	-
XMW0950	159	132	174.141	C13H18	Naphthalene, 1,2,3,4-tetrahydro-1,4,6-trimethyl-	Aromatics	22824-32-4	1375	4526.42	3051.4	6383.33	8017.72	7350.72	8086.56	-	-
KMW0626*065	159	129	202.172	C15H22	Naphthalene, 1,2,3,4-tetrahydro-1,6-dimethyl-4-(1-methylethyl)-, (1S-cis)-	Terpenoids	483-77-2	1523	45927.8	24778.7	57397.8	59672.1	56753.1	59487.2	-	-
KMW0590*083	105	161	204.188	C15H24	Naphthalene, 1,2,3,5,6,7,8,8a-octahydro-1,8a-dimethyl-7-(1-methylethenyl)-, [1R-(1.alpha.,7.beta.,8a.alpha.)]-	Terpenoids	4630-07-3	1492	25336.3	12550.6	36052.4	9005.62	8643	8368.87	-	-
WMW0003*364	107	161	204.188	C15H24	Naphthalene, 1,2,3,5,6,7,8,8a-octahydro-1,8a-dimethyl-7-(1-methylethenyl)-, [1S-(1.alpha.,7.alpha.,8a.alpha.)]-	Terpenoids	10219-75-7	1494	214381	203333	241261	307169	289601	327991	-	-
KMW0618*064	189	161	204.188	C15H24	Naphthalene, 1,2,3,5,6,8a-hexahydro-4,7-dimethyl-1-(1-methylethyl)-, (1S-cis)-	Terpenoids	483-76-1	1524	62186.5	30718.9	86478.4	123068	116824	125836	C06394	ko00909,ko01100,ko01110
XMW0176*061	161	105	204.188	C15H24	Naphthalene, 1,2,4a,5,6,8a-hexahydro-4,7-dimethyl-1-(1-methylethyl)-, (1.alpha.,4a.alpha.,8a.alpha.)-	Terpenoids	31983-22-9	1496	534509	297839	790401	1.40179e+06	1.27292e+06	1.44748e+06	-	-
XMW0012*064	189	161	204.188	C15H24	Naphthalene, 1,2,4a,5,6,8a-hexahydro-4,7-dimethyl-1-(1-methylethyl)-, [1S-(1.alpha.,4a.beta.,8a.alpha.)]-	Terpenoids	24406-05-1	1538	62186.5	30718.9	86478.4	123068	116824	125836	C16815	-
XMW0797*083	105	161	204.188	C15H24	Naphthalene, 1,2,4a,5,6,8a-hexahydro-4,7-dimethyl-1-(1-methylethyl)-,[1R-(1.alpha.,4a.alpha.,8a.alpha.)]-	Terpenoids	17627-24-6	1494	25336.3	12550.6	36052.4	9005.62	8643	8368.87	-	-
XMW0112*060	189	133	204.188	C15H24	Naphthalene, 1,2,4a,5,8,8a-hexahydro-4,7-dimethyl-1-(1-methylethyl)-, (1.alpha.,4a.beta.,8a.alpha.)-(.+/-.)-	Terpenoids	5951-61-1	1482	65897.1	35582	109492	142197	133193	144985	-	-
XMW0009*064	189	161	204.188	C15H24	Naphthalene, 1,2,4a,5,8,8a-hexahydro-4,7-dimethyl-1-(1-methylethyl)-, [1S-(1.alpha.,4a.beta.,8a.alpha.)]-	Terpenoids	523-47-7	1518	62186.5	30718.9	86478.4	123068	116824	125836	C09625	-
NMW0198*289	156	141	156.094	C12H12	Naphthalene, 1,2-dimethyl-	Ether	573-98-8	1452	1413.66	1413.66	7068.32	9448.48	7955.18	9090.67	-	-
YC_1381*289	156	141	156.094	C12H12	Naphthalene, 1,3-dimethyl-	Aromatics	575-41-7	1417	1413.66	1413.66	7068.32	9448.48	7955.18	9090.67	-	-
XMW1342*289	156	141	156.094	C12H12	Naphthalene, 1,4-dimethyl-	Aromatics	571-58-4	1436	1413.66	1413.66	7068.32	9448.48	7955.18	9090.67	-	-
QWMW1164*289	156	141	156.094	C12H12	Naphthalene, 1,5-dimethyl-	Aromatics	571-61-9	1440	1413.66	1413.66	7068.32	9448.48	7955.18	9090.67	-	-
XMW2699*312	155	169	170.11	C13H14	Naphthalene, 1,6,7-trimethyl-	Aromatics	2245-38-7	1565	2529.37	2876.03	2925.69	2728.61	2617.77	2653.39	-	-
NMW0181*289	156	141	156.094	C12H12	Naphthalene, 1,6-dimethyl-	Aromatics	575-43-9	1422	1413.66	1413.66	7068.32	9448.48	7955.18	9090.67	-	-
NMW0207*289	156	141	156.094	C12H12	Naphthalene, 1,8-dimethyl-	Aromatics	569-41-5	1472	1413.66	1413.66	7068.32	9448.48	7955.18	9090.67	-	-
w08*082	142	141	142.078	C11H10	Naphthalene, 1-methyl-	Aromatics	90-12-0	1307	1718.14	1803.39	2636.13	2254.49	2617.54	2619.39	C14082	-
NMW0261*318	127	115	173.048	C10H7NO2	Naphthalene, 1-nitro-	Nitrogen compounds	86-57-7	1612	135914	118834	120555	99664.2	81654.8	79518.2	C14040	-
XMW1350*312	155	169	170.11	C13H14	Naphthalene, 2,3,6-trimethyl-	Aromatics	829-26-5	1550	2529.37	2876.03	2925.69	2728.61	2617.77	2653.39	-	-
KMW0672*289	156	141	156.094	C12H12	Naphthalene, 2,6-dimethyl-	Aromatics	581-42-0	1411.85567010309	1413.66	1413.66	7068.32	9448.48	7955.18	9090.67	-	-
CY_077*289	156	141	156.094	C12H12	Naphthalene, 2,7-dimethyl-	Aromatics	582-16-1	1402	1413.66	1413.66	7068.32	9448.48	7955.18	9090.67	-	-
XMW0662*082	142	141	142.078	C11H10	Naphthalene, 2-methyl-	Aromatics	91-57-6	1297	1718.14	1803.39	2636.13	2254.49	2617.54	2619.39	C14098	-
NMW0272*318	127	115	173.048	C10H7NO2	Naphthalene, 2-nitro-	Nitrogen compounds	581-89-5	1638	135914	118834	120555	99664.2	81654.8	79518.2	C19474	-
D341*059	204	189	204.188	C15H24	Naphthalene, decahydro-1,6-bis(methylene)-4-(1-methylethyl)-, (4.alpha.,4a.alpha.,8a.alpha.)-	Terpenoids	30021-46-6	1459	66813.9	33533.4	92779.1	130319	120549	129645	-	-
KMW0556*369	204	105	204.188	C15H24	β-Selinene	Terpenoids	17066-67-0	1486	83820.5	44118.7	125578	256973	230929	255539	C09723	ko00909,ko01110
KMW0566*060	189	133	204.188	C15H24	Naphthalene, decahydro-4a-methyl-1-methylene-7-(1-methylethylidene)-, (4aR-trans)-	Terpenoids	515-17-3	1479	65897.1	35582	109492	142197	133193	144985	C21707	-
KMW0432*283	84	69	152.12	C10H16O	Neral	Terpenoids	106-26-3	1240	46931.3	62364	76001.8	60359.3	56510.1	73853.4	C09847	ko01110
NMW0144*311	41	69	168.115	C10H16O2	Neric acid	Terpenoids	4613-38-1	1344	25578.3	13357.1	39496.3	67935	61828.2	71108.1	-	-
WMW0043*381	93	123	222.198	C15H26O	Nerolidol	Terpenoids	142-50-7	1544	91920.7	40197.8	119280	23827	20299.8	18816.2	-	-
QWMW1114	79	69	224.178	C14H24O2	Neryl butyrate	Ester	999-40-6	1517	65182.2	38176.1	103946	38152.6	33629.5	36939.2	-	-
YZMW0482	77	51	123.032	C6H5NO2	Niacin	Acid	59-67-6	1242	18539.1	15313.1	26969.7	25444.4	22722.5	23862.6	C00253	ko00760,ko00960,ko01100,ko01110,ko01240
NMW0187	70	119	148.1	C9H12N2	Nicotine, 1'-demethyl-, (.+/-.)-	Heterocyclic compound	5746-86-1	1435	9506.38	10943.8	14686.4	11844.1	12287	14218.5	C06524	ko00960,ko01110
QWMW1287	94	67	140.12	C9H16O	Non-8-enal	Aldehyde	39770-04-2	1094	34398.8	22506.9	58911.5	59478.6	46077.6	45876.5	-	-
KMW0282	98	41	142.136	C9H18O	Nonanal	Aldehyde	124-19-6	1105.02673796791	58777.5	36118.9	100472	66285	52916.4	52279.1	-	-
WMW0120	85	71	254.053	C9H19I	Nonane, 1-iodo-	Halogenated hydrocarbons	4282-42-2	1342	22576.8	34622	32311.6	28746.2	27129	31228.1	-	-
XMW0649	156	57	156.188	C11H24	Nonane, 2,6-dimethyl-	Hydrocarbons	17302-28-2	1018	3587.33	4284.75	6677.36	6250.91	5228.88	4623.53	-	-
XMW0591*037	126	85	184.219	C13H28	Nonane, 2-methyl-5-propyl-	Hydrocarbons	31081-17-1	1190	4443.85	5749.59	7835.34	5917.3	4940.41	7053.18	-	-
XMW1337	71	57	184.219	C13H28	Nonane, 3-methyl-5-propyl-	Hydrocarbons	31081-18-2	1052	82341.8	121304	188066	154942	123420	138851	-	-
WMW0214	84	57	156.188	C11H24	Nonane, 4,5-dimethyl-	Hydrocarbons	17302-23-7	1046	18747.7	31681.2	50057.1	33308.3	27668.4	35980.8	-	-
XMW0577*037	126	85	184.219	C13H28	Nonane, 5-(2-methylpropyl)-	Hydrocarbons	62185-53-9	1180	4443.85	5749.59	7835.34	5917.3	4940.41	7053.18	-	-
XMW0371*037	126	85	184.219	C13H28	Nonane, 5-methyl-5-propyl-	Hydrocarbons	17312-75-3	1212	4443.85	5749.59	7835.34	5917.3	4940.41	7053.18	-	-
QWMW1276	55	141	228.209	C14H28O2	Nonanoic acid, 3-methylbutyl ester	Ester	7779-70-6	1559	7408.67	10781.1	8419.84	8769.8	9369.71	9561.66	-	-
XMW0879	54	110	110.073	C7H10O	Norbornadieone	Ketone	10218-02-7	995	10376.9	4751.25	15209.8	7271	6441.08	5777.24	-	-
KMW0186	110	44	128.12	C8H16O	Octanal	Aldehyde	124-13-0	1003.27604726101	11507.4	5981.36	16472	8572.77	7395.5	6865.15	C01545	-
GMW0178	113	114	172.146	C10H20O2	Octanal, 7-hydroxy-3,7-dimethyl-	Aldehyde	107-75-5	1295	13829.6	22326.1	21630.1	22149	21929.3	22170.3	-	-
w14	112	71	242.261	C16H34O	Octane, 1,1'-oxybis-	Ether	629-82-3	1659	255346	223629	223907	187643	126802	147110	-	-
XMW3420	155	113	240.038	C8H17I	Octane, 1-iodo-	Halogenated hydrocarbons	629-27-6	1238	22840	28911.2	29013.8	29028.4	25371.9	25546.7	-	-
XMW0604	113	57	156.188	C11H24	Octane, 2,3,3-trimethyl-	Hydrocarbons	62016-30-2	1027	14149	18735.8	23264.6	20985.1	21397.5	18617.8	-	-
QWMW0681	67	91	226.193	C14H26O2	trans-2-Hexenyl n-octanoate	Ester	85554-72-9	1573	46391.6	30518.5	62698.7	10323.3	8861.49	9575.7	-	-
XMW1255	127	145	214.193	C13H26O2	Octanoic acid, 2-pentyl ester	Ester	55193-30-1	1419	21435.5	24242.8	30493.8	25146.5	26271.5	29148.2	-	-
XMW1417	67	82	226.193	C14H26O2	cis-3-hexenyl octanoate	Ester	61444-41-5	1562	46072.7	30308.7	90216.6	11074.5	2214.91	2214.91	-	-
GMW0118	44	45	89.995	C2H2O4	Oxalic acid	Acid	144-62-7	1037	10722.4	7295.65	10469.9	13025.8	11536.4	9072.06	C00209	ko00230,ko00630,ko01100
NMW0063	59	87	87.032	C3H5NO2	Oxazolidin-2-one	Ketone	497-25-6	1164	246835	244893	268117	258733	212233	212950	C06695	-
D21	119	90	120.058	C8H8O	Oxirane, phenyl-	Heterocyclic compound	96-09-3	1057	439413	308256	433865	565326	483275	454943	-	-
XMW0246	69	109	168.115	C10H16O2	Oxiranecarboxaldehyde, 3-methyl-3-(4-methyl-3-pentenyl)-	Aldehyde	16996-12-6	1234	123254	103890	167118	101975	88039.3	96500.8	-	-
D1612	132	149	206.094	C12H14O3	Oxiranecarboxylic acid, 3-methyl-3-phenyl-, ethyl ester	Aldehyde	77-83-8	1524	7791.8	5775.85	9094.76	4632.69	4662.87	4673.39	-	-
XMW1149	189	133	204.188	C15H24	Panaginsene	Terpenoids	871660-96-7	1338	9928.3	5070.39	18249.1	3953.32	3655.52	4200.36	-	-
XMW0640	105	121	204.188	C15H24	Panaxene	Terpenoids	871660-95-6	1314	5768.28	3157.54	10225.8	57283.5	52222.8	48469.5	-	-
NMW0086	82	91	159.105	C11H13N	Pargyline	Amine	555-57-7	1216	37628	37628	37628	237622	195851	235700	C07414	-
XMW0025	93	119	150.068	C9H10O2	Paroxypropione	Ketone	70-70-2	1534.18854415274	99592.9	42923.4	136580	62546.9	58775.1	59561.3	-	-
XMW2429*059	204	189	204.188	C15H24	Patchoulene	Terpenoids	1405-16-9	1467	66813.9	33533.4	92779.1	130319	120549	129645	-	-
WAMW1043	82	57	226.23	C15H30O	Pentadecanal-	Aldehyde	2765-11-9	1715	613.148	6622.33	613.148	3065.74	4340.41	3616.77	C01948	-
KMW0602	57	43	212.25	C15H32	Pentadecane	Hydrocarbons	629-62-9	1499.37178754997	438051	417192	507301	435690	466819	442284	C08388	-
XMW0230	113	183	268.313	C19H40	Pentadecane, 2,6,10,14-tetramethyl-	Terpenoids	1921-70-6	1690	19415.7	13945.6	18751.5	12510	13513.6	11450.8	-	-
XMW0158	113	99	254.297	C18H38	Pentadecane, 2,6,10-trimethyl-	Terpenoids	3892-00-0	1633	30061.4	24045.9	29222.9	22427.2	26703.5	22856.8	-	-
XMW0592	183	71	226.266	C16H34	Pentadecane, 4-methyl-	Hydrocarbons	2801-87-8	1556	8349.04	7484.27	9535.02	7440.73	7994.93	7696.55	-	-
QWMW1270	155	172	242.225	C15H30O2	Pentadecanoic acid, 3-methylbutyl ester	Ester	2306-91-4	1645	152171	133681	133430	110312	73323.5	85442	-	-
YZMW0549	41	59	101.084	C5H11NO	Pentanamide	Amine	626-97-1	1045.14407684098	175755	115516	288311	291395	206123	191293	-	-
QWMW0165	85	57	204.1	C9H16O5	Pentanedioic acid, 2-hydroxy, 1,5-diethyl ester	Ester	69134-53-8	1377	26914.4	30362.1	41563.6	32828.4	34640.1	40729.3	-	-
KMW0605	80	93	238.193	C15H26O2	Pentanoic acid, 1-ethenyl-1,5-dimethyl-4-hexenyl ester	Ester	10471-96-2	1510	36035.1	16682.5	36377.8	16039.7	14217.2	16834.4	-	-
XMW1303	104	87	160.11	C8H16O3	Pentanoic acid, 2-hydroxy-4-methyl-, ethyl ester	Ester	10348-47-7	1060	85954.8	53296.9	107677	102990	102618	97089.3	-	-
XMW0882*208	74	55	116.084	C6H12O2	Pentanoic acid, 2-methyl-	Acid	97-61-0	951.462904911181	4514.71	4459.03	4750.05	5555.48	5138.41	4645.9	-	-
QWMW0777	99	70	144.115	C8H16O2	Pentanoic acid, 3-methyl-, ethyl ester	Ester	5870-68-8	960	3895.48	4272.14	6972.48	6681.67	5836.39	5313.86	-	-
D26*145	70	85	172.146	C10H20O2	Pentanoic acid, 3-methylbutyl ester	Ester	2050-09-1	1108	97839	127811	173679	130256	103573	107847	-	-
NMW0787*208	74	55	116.084	C6H12O2	Pentanoic acid, 4-methyl-	Acid	646-07-1	958.584807492196	4514.71	4459.03	4750.05	5555.48	5138.41	4645.9	C21399	-
WAMW1635	56	103	158.131	C9H18O2	Pentanoic acid, butyl ester	Ester	591-68-4	1093	102231	110401	149723	83468	66811.2	68345.6	-	-
XMW0463*110	91	108	192.115	C12H16O2	Benzyl pentanoate	Ester	10361-39-4	1396	63873.3	31845.7	98242.6	198623	174949	207358	-	-
GMW0315	103	85	144.115	C8H16O2	Pentanoic acid, propyl ester	Ester	141-06-0	978	8789.52	3956.18	14008.4	9192.21	9485.53	8692.12	-	-
NMW0334*383	156	141	226.132	C11H18N2O3	Pentobarbital	Heterocyclic compound	76-74-4	1761	7905.95	5365.87	7065.82	4361.78	5036.89	4099.67	C07422	-
NMW0241	55	82	138.091	C6H10N4	Pentylenetetrazol	Heterocyclic compound	54-95-5	1560	19451.4	20249.1	24980.9	12346.5	2320.4	11602	-	-
NMW0201	42	56	177.115	C11H15NO	Phenmetrazine	Heterocyclic compound	134-49-6	1462	33084.7	31363.9	36088.7	30744.5	26799.4	30473.8	C07432	-
KMW0175	66	94	94.042	C6H6O	Phenol	Phenol	108-95-2	980.699008868023	322362	316436	317819	350985	332936	318654	C00146	ko00350,ko01100
GGMW0071	77	150	150.104	C10H14O	Phenol, 2,3,5,6-tetramethyl-	Phenol	527-35-5	1319	199066	102795	313229	12167.8	12167.8	12167.8	-	-
YZMW0603	39	135	136.089	C9H12O	Phenol, 2,3,5-trimethyl-	Phenol	697-82-5	1276	4751.62	2811	7535.17	8473.63	6923.26	9209.05	-	-
D259*254	51	93	136.089	C9H12O	Phenol, 2,3,6-trimethyl-	Phenol	2416-94-6	1240	18035.5	17963.9	22868.6	23531.6	16598.8	16041.7	-	-
YZMW0457*298	63	126	161.964	C6H4Cl2O	Phenol, 2,3-dichloro-	Phenol	576-24-9	1200	6599.56	6680.68	12140.5	8964.3	7087.86	7294.53	-	-
WAMW1443*149	107	122	122.073	C8H10O	Phenol, 2,3-dimethyl-	Phenol	526-75-0	1180	6965.11	4098.57	13313.3	11885.4	9517.29	10706.1	-	-
YZMW0343*254	51	93	136.089	C9H12O	Phenol, 2,4,5-trimethyl-	Phenol	496-78-6	1234	18035.5	17963.9	22868.6	23531.6	16598.8	16041.7	-	-
YZMW0226*327	107	163	178.136	C12H18O	Phenol, 2,4-bis(1-methylethyl)-	Phenol	2934-05-6	1401	54146.7	27545.9	80557.3	171640	150230	171988	-	-
XMW0003*298	63	126	161.964	C6H4Cl2O	Phenol, 2,4-dichloro-	Phenol	120-83-2	1171	6599.56	6680.68	12140.5	8964.3	7087.86	7294.53	C02625	-
GMW0162*149	107	122	122.073	C8H10O	Phenol, 2,4-dimethyl-	Phenol	105-67-9	1147.98927613941	6965.11	4098.57	13313.3	11885.4	9517.29	10706.1	C14582	-
YZMW0280*327	107	163	178.136	C12H18O	Phenol, 2,5-bis(1-methylethyl)-	Phenol	35946-91-9	1421	54146.7	27545.9	80557.3	171640	150230	171988	-	-
YZMW0460*298	63	126	161.964	C6H4Cl2O	Phenol, 2,5-dichloro-	Phenol	583-78-8	1189	6599.56	6680.68	12140.5	8964.3	7087.86	7294.53	C06602	-
QWMW1175*149	107	122	122.073	C8H10O	Phenol, 2,5-dimethyl-	Phenol	95-87-4	1151	6965.11	4098.57	13313.3	11885.4	9517.29	10706.1	-	-
YC_1276*298	63	126	161.964	C6H4Cl2O	Phenol, 2,6-dichloro-	Phenol	87-65-0	1218	6599.56	6680.68	12140.5	8964.3	7087.86	7294.53	C07096	-
NMW0112	135	107	150.104	C10H14O	Phenol, 2-(1,1-dimethylethyl)-	Phenol	88-18-6	1274	57195.9	31075.6	103723	100512	95763.1	103744	-	-
XMW0047	150	121	150.104	C10H14O	Phenol, 2-(1-methylpropyl)-	Phenol	89-72-5	1278.53290183387	55054.9	32302	86210.7	73056.3	65061.4	73361	-	-
NMW0047*149	107	122	122.073	C8H10O	Phenol, 2-ethyl-	Phenol	90-00-6	1140	6965.11	4098.57	13313.3	11885.4	9517.29	10706.1	-	-
KMW0258	109	124	124.052	C7H8O2	Phenol, 2-methoxy-	Phenol	90-05-1	1090.66168623266	158962	120791	256738	90282.5	71660.1	69974.3	C15572	-
KMW0382	107	108	108.058	C7H8O	Phenol, 2-methyl-	Phenol	95-48-7	1052.72145144077	579622	352919	763381	687258	702476	658315	C01542	ko01100
NMW0121*045	135	150	150.104	C10H14O	Carvacrol	Terpenoids	499-75-2	1302.92655991165	2.54284e+06	1.49526e+06	3.59093e+06	670857	601990	634964	C09840	-
QWMW1206*149	107	122	122.073	C8H10O	Phenol, 3,4-dimethyl-	Phenol	95-65-8	1193	6965.11	4098.57	13313.3	11885.4	9517.29	10706.1	-	-
XMW0300*149	107	122	122.073	C8H10O	Phenol, 3,5-dimethyl-	Phenol	108-68-9	1171	6965.11	4098.57	13313.3	11885.4	9517.29	10706.1	-	-
KMW0359*149	107	122	122.073	C8H10O	Phenol, 3-ethyl-	Phenol	620-17-7	1169	6965.11	4098.57	13313.3	11885.4	9517.29	10706.1	-	-
XMW3538	53	122	136.089	C9H12O	Phenol, 3-ethyl-5-methyl-	Phenol	698-71-5	1246	35685.5	34150.8	45459.7	57528.3	51292.5	6830.15	-	-
YZMW0289	56	39	112.032	C6H5FO	Phenol, 3-fluoro-	Phenol	372-20-3	983	15612.1	17262.7	27712.7	27364.1	21274.2	18773.4	-	-
KMW0271*194	108	107	108.058	C7H8O	Phenol, 3-methyl-	Phenol	108-39-4	1075.42918454936	15763.3	9886.98	29804.1	29412.5	22598.6	22215.9	C01467	-
YZMW0242	95	139	154.045	C8H10OS	Phenol, 3-methyl-4-(methylthio)-	Phenol	3120-74-9	1489	195954	179694	226704	273604	192822	252863	-	-
NMW0226	139	65	139.027	C6H5NO3	Phenol, 3-nitro-	Phenol	554-84-7	1514	3189.13	3674.38	4971.05	5034.13	5561.04	6201.43	C14418	-
YZMW0530	107	121	136.089	C9H12O	Phenol, 3-propyl-	Phenol	621-27-2	1271	82558.7	42377.9	116085	75528.5	62781.1	73604.6	-	-
NMW0175	135	107	164.12	C11H16O	Phenol, 4-(1,1-dimethylpropyl)-	Phenol	80-46-6	1397.19008264463	44258.6	24848	37439.9	41422.6	24903.1	43079.8	-	-
NMW0128	150	121	150.104	C10H14O	Phenol, 4-(1-methylpropyl)-	Phenol	99-71-8	1315	47832.1	20262.2	58138.4	520494	337608	434486	-	-
YZMW0034	97	125	140.03	C7H8OS	Phenol, 4-(methylthio)-	Phenol	1073-72-9	1416	46015.7	29333.8	63002.8	95168.6	83716.5	105516	-	-
QWMW1070	53	110	138.068	C8H10O2	Phenol, 4-ethoxy-	Phenol	622-62-8	1350	7330.35	2573	11041.1	19859.2	17689.8	20713.2	-	-
KMW0703*149	107	122	122.073	C8H10O	Phenol, 4-ethyl-	Phenol	123-07-9	1165.40106951872	6965.11	4098.57	13313.3	11885.4	9517.29	10706.1	C13637	-
KMW0469	137	152	152.084	C9H12O2	Phenol, 4-ethyl-2-methoxy-	Phenol	2785-89-9	1281.96544276458	18725.1	11270.8	26323.9	5602.87	4696.17	5167.75	-	-
XMW0791	153	77	153.043	C7H7NO3	Phenol, 4-methyl-2-nitro-	Phenol	119-33-5	1250	16149.3	18505.3	24299.5	18524.7	15828.2	15895.7	-	-
NMW0105	136	107	136.089	C9H12O	Phenol, 4-propyl-	Phenol	645-56-7	1257.49730312837	12683.6	15345.1	16766.4	18925.5	15570.2	12721	C14311	-
XMW0615*045	135	150	150.104	C10H14O	Phenol, m-tert-butyl-	Phenol	585-34-2	1295.09169363538	2.54284e+06	1.49526e+06	3.59093e+06	670857	601990	634964	-	-
NMW0120*045	135	150	150.104	C10H14O	Phenol, p-tert-butyl-	Phenol	98-54-4	1294.21934089681	2.54284e+06	1.49526e+06	3.59093e+06	670857	601990	634964	C14200	-
YZMW0220	57	70	114.116	C6H14N2	Piperazine, 2,5-dimethyl-, trans-	Heterocyclic compound	2815-34-1	1059	176424	236703	353202	293567	244341	270584	-	-
QWMW0267	70	44	100.1	C5H12N2	Piperazine, 2-methyl-	Heterocyclic compound	109-07-9	990	4229.06	1889.73	6590.78	2647.14	2418.9	2191.44	-	-
D402	67	123	166.099	C10H14O2	Piperitenone oxide	Ketone	35178-55-3	1368	29115.9	14324	48158.8	81249.9	70924.4	86811.8	-	-
D60	135	93	222.089	C12H14O4	Piperonyl isobutyrate	Ester	5461-08-5	1652	270302	240306	237558	198333	134145	152008	-	-
XMW2441	42	44	104.011	C3H4O4	Propanedioic acid	Acid	141-82-2	1401	7836.9	7551.93	11935.4	9280.52	9682.81	10013.4	C00383	ko00061,ko00240,ko00410,ko01100,ko01212
D240	103	41	172.146	C10H20O2	Propanoic acid, 2,2-dimethyl-, pentyl ester	Ester	2313-68-0	1063	197759	123635	249394	236985	238826	224836	-	-
XMW1234	99	57	144.053	C5H8N2O3	Propanoic acid, 2-acetylhydrazono-	Acid	64096-81-7	1359	11264.8	13053.7	18218.4	14014.7	14358.2	16892	-	-
XMW1209	71	43	158.131	C9H18O2	Propanoic acid, 2-methyl-, 2-methylbutyl ester	Ester	2445-69-4	1016	45164.2	72269.1	98909.4	94453.7	75184.8	82072.4	-	-
D152	104	105	192.115	C12H16O2	Benzylcarbinol isobutyrate	Ester	103-48-0	1396	3699.23	2415.17	6703.9	15134.3	13107.8	15570.6	-	-
XMW0617	71	56	216.173	C12H24O3	Propanoic acid, 2-methyl-, 3-hydroxy-2,2,4-trimethylpentyl ester	Ester	77-68-9	1374	31515.4	35765.1	48136.7	39566	42156.3	48792	-	-
D270*113	89	71	158.131	C9H18O2	Propanoic acid, 2-methyl-, pentyl ester	Ester	2445-72-9	1057	54482.5	33838.4	68837.6	81411	65396.4	63001.2	-	-
D179	45	60	88.016	C3H4O3	Propanoic acid, 2-oxo-	Acid	127-17-3	1249	14214.6	17395	17565.3	18196.6	15927.5	15218.8	C00022	ko00010,ko00020,ko00030,ko00040,ko00053,ko00250,ko00260,ko00261,ko00270,ko00290,ko00330,ko00350,ko00360,ko00430,ko00440,ko00470,ko00620,ko00630,ko00650,ko00660,ko00710,ko00730,ko00760,ko00770,ko00785,ko00900,ko01100,ko01110,ko01200,ko01210,ko01230,ko01240
GMW0252	57	77	178.099	C11H14O2	Propanoic acid, 2-phenylethyl ester	Ester	122-70-3	1350	21791.3	10075.2	16212.2	28088	26260	31835.1	-	-
QWMW0663	113	53	214.066	C10H14O3S	Propanoic acid, 3-[(2-furanylmethyl)thio]-, ethyl ester	Ester	94278-27-0	1529	10467	10446.1	10744.1	10084.4	11762.7	10367.2	-	-
YZMW0186	75	98	172.146	C10H20O2	Propanoic acid, heptyl ester	Ester	2216-81-1	1201	3554.07	4895.82	6235.23	4505.1	4543.56	5786.28	-	-
WAMW1769	57	70	144.115	C8H16O2	Propanoic acid, pentyl ester	Ester	624-54-4	969	21620.2	24505.9	44771.5	35559.5	31865.3	29253.5	-	-
XMW2392	107	135	136.1	C8H12N2	Pyrazine, 2,5-diethyl-	Heterocyclic compound	13238-84-1	1091	58402.9	35046.7	111386	108295	82575.1	80912.8	-	-
WAMW0550*022	135	136	136.1	C8H12N2	Pyrazine, 2,6-diethyl-	Heterocyclic compound	13067-27-1	1084	10459.6	5622.4	16020.5	19168.8	14520.6	14306.8	-	-
QWMW0387*306	123	122	164.131	C10H16N2	Pyrazine, 2-butyl-3,5-dimethyl-	Heterocyclic compound	50888-63-6	1254	17493.2	20369.2	17710.2	21529.2	18176	18090.2	-	-
WAMW0591	52	120	120.069	C7H8N2	Pyrazine, 2-ethenyl-6-methyl-	Heterocyclic compound	13925-09-2	1031	524861	371375	838371	718791	617859	573004	-	-
KMW0268*022	135	136	136.1	C8H12N2	Pyrazine, 2-ethyl-3,5-dimethyl-	Heterocyclic compound	13925-07-0	1084	10459.6	5622.4	16020.5	19168.8	14520.6	14306.8	-	-
KMW0241*014	122	121	122.084	C7H10N2	Pyrazine, 2-ethyl-3-methyl-	Heterocyclic compound	15707-23-0	1004	13689.4	6726.47	24318.5	22274.4	18505	13849.5	-	-
KMW0183*014	122	121	122.084	C7H10N2	Pyrazine, 2-ethyl-5-methyl-	Heterocyclic compound	13360-64-0	1005	13689.4	6726.47	24318.5	22274.4	18505	13849.5	-	-
WAMW0588*014	122	121	122.084	C7H10N2	Pyrazine, 2-ethyl-6-methyl-	Heterocyclic compound	13925-03-6	1003	13689.4	6726.47	24318.5	22274.4	18505	13849.5	-	-
YZMW0282	124	43	166.111	C9H14N2O	Pyrazine, 2-methoxy-5-(2-methylpropyl)-	Heterocyclic compound	36330-05-9	1240	20761.5	24918.3	21775.8	26531.3	21951.2	23331.6	-	-
D323*087	140	107	140.041	C6H8N2S	Pyrazine, 2-methyl-3-(methylthio)-	Heterocyclic compound	2882-20-4	1184	5493.9	2426.42	9126.55	11389.4	9453.27	5573.84	-	-
D326*087	140	107	140.041	C6H8N2S	Pyrazine, 2-methyl-6-(methylthio)-	Heterocyclic compound	2884-13-1	1187	5493.9	2426.42	9126.55	11389.4	9453.27	5573.84	-	-
QWMW0269*255	108	109	136.1	C8H12N2	Pyrazine, 2-methyl-6-propyl-	Heterocyclic compound	29444-46-0	1090	56024.9	49238.1	95962.2	41426.3	32634.6	31173	-	-
WAMW1251*306	123	122	164.131	C10H16N2	Pyrazine, 3-butyl-2,5-dimethyl-	Heterocyclic compound	40790-29-2	1263	17493.2	20369.2	17710.2	21529.2	18176	18090.2	-	-
KMW0264*022	135	136	136.1	C8H12N2	Pyrazine, 3-ethyl-2,5-dimethyl-	Heterocyclic compound	13360-65-1	1081	10459.6	5622.4	16020.5	19168.8	14520.6	14306.8	-	-
QWMW0356*306	123	122	164.131	C10H16N2	Pyrazine, 5-butyl-2,3-dimethyl-	Heterocyclic compound	15834-78-3	1226	17493.2	20369.2	17710.2	21529.2	18176	18090.2	-	-
XMW1309	54	136	136.1	C8H12N2	Pyrazine, tetramethyl-	Heterocyclic compound	1124-11-4	1088	29092.7	45454.8	49135.2	54396.7	48684.2	43388	-	-
KMW0190	81	42	122.084	C7H10N2	Pyrazine, trimethyl-	Heterocyclic compound	14667-55-1	1004	41795.2	13262.1	61740.3	20469.6	17694.3	15764.1	-	-
XMW0028	97	96	125.12	C8H15N	Pyridine, 2,3,4,5-tetrahydro-6-propyl-	Heterocyclic compound	1604-01-9	1024	10015.2	5086.33	17907.5	14949.8	9795.39	7678.35	C10138	-
XMW0651	107	106	107.073	C7H9N	Pyridine, 2,3-dimethyl-	Heterocyclic compound	583-61-9	943	71091.8	31038.9	105760	60309.5	54916.8	48783.6	-	-
QWMW0436	120	93	121.089	C8H11N	Pyridine, 2-(1-methylethyl)-	Heterocyclic compound	644-98-4	941	8294.43	3095.71	12196	5972.18	5474.02	4826.32	-	-
QWMW0454	120	93	135.105	C9H13N	Pyridine, 2-(2-methylpropyl)-	Heterocyclic compound	6304-24-1	1048	116949	75681.1	143884	127701	137225	128106	-	-
QWMW0413	65	93	135.105	C9H13N	Pyridine, 2-butyl-	Heterocyclic compound	5058-19-5	1202	34899.4	26985.5	48285.7	41857.5	26489.1	37410.6	-	-
XMW3388	92	93	121.089	C8H11N	Pyridine, 2-propyl-	Heterocyclic compound	622-39-9	1000	29069.9	14495	50030.5	40714.3	32405.3	27862.5	-	-
QWMW0444	65	106	107.073	C7H9N	Pyridine, 3,4-dimethyl-	Heterocyclic compound	583-58-4	999	64518.7	33404.2	97772.5	93495.7	81960.4	71243.3	-	-
XMW0421	84	133	162.116	C10H14N2	Pyridine, 3-(1-methyl-2-pyrrolidinyl)-, (S)-	Heterocyclic compound	54-11-5	1361	5039.75	4423.25	5924.41	8212.32	8151.25	9419.69	C00745	ko00760,ko00960,ko01100,ko01110
XMW2439	92	93	135.105	C9H13N	Pyridine, 3-(2-methylpropyl)-	Heterocyclic compound	14159-61-6	1076	43830.7	26497.4	79954.3	77904.8	59545.4	59702.1	-	-
XMW0522	121	93	121.089	C8H11N	Pyridine, 3-propyl-	Heterocyclic compound	4673-31-8	1027	8.73463e+06	6.94078e+06	1.22551e+07	1.2622e+07	1.1284e+07	1.04153e+07	-	-
GMW0155	107	106	121.089	C8H11N	Pyridine, 5-ethyl-2-methyl-	Heterocyclic compound	104-90-5	1031	8.26738e+06	6.25331e+06	1.03202e+07	1.06087e+07	9.39579e+06	8.83375e+06	-	-
QWMW0252	85	70	113.084	C6H11NO	Pyrrolidine, 1-acetyl-	Heterocyclic compound	4030-18-6	1164	55976.9	73297.8	77317.2	81400.2	62748.1	60887	-	-
D187	110	82	110.037	C6H6O2	Resorcinol	Phenol	108-46-3	1277.65785213168	7364.01	1472.8	11192.2	10709.1	10539.8	11753.4	C01751	-
GMW0096	81	95	125.981	C2H6O2S2	S-Methyl methanethiosulphonate	Ester	2949-92-0	1081	24222.3	4844.46	42204.1	32411.3	27066.1	25921	-	-
D14	106	79	124.052	C7H8O2	Salicyl alcohol	Alcohol	90-01-7	1268	29079.2	15086.5	42695.5	26994	22879.8	26757	-	-
NMW0125	63	92	138.032	C7H6O3	Salicylic acid	Acid	69-72-7	1303	1249.93	1249.93	1249.93	14407.6	11958.5	11539	C00805	ko00996,ko01100,ko01110,ko04075
XMW0388	161	122	204.188	C15H24	Selina-3,7(11)-diene	Terpenoids	6813-21-4	1542	62037.4	30679.9	87093	5810.28	5810.28	5810.28	-	-
XMW0156	111	41	222.198	C15H26O	Spiro[4.5]decan-7-one, 1,8-dimethyl-4-(1-methylethyl)-	Ketone	39510-26-4	1682	5460.33	3785.27	5351.7	3909.93	3813.91	3569.21	-	-
WMW0015*120	111	71	154.136	C10H18O	Terpinen-4-ol	Terpenoids	562-74-3	1181.44989339019	89060.7	55044.5	162582	39352.7	30094.6	34949.3	C17073	-
KMW0551	70	43	198.235	C14H30	Tetradecane	Hydrocarbons	629-59-4	1408	24424.2	38951.1	50017.3	28142.3	30009.8	47225.9	-	-
XMW0419*375	71	169	212.25	C15H32	Tetradecane, 2-methyl-	Hydrocarbons	1560-95-8	1463	83690.2	90513.9	114069	93268.5	99243.9	104281	-	-
XMW0200*375	71	169	212.25	C15H32	Tetradecane, 4-methyl-	Hydrocarbons	25117-24-2	1459	83690.2	90513.9	114069	93268.5	99243.9	104281	-	-
QWMW1159	55	111	154.136	C10H18O	Tetrahydrocarvone	Terpenoids	499-70-7	1208	124094	65108.2	200911	200890	166419	198339	-	-
QWMW0335	46	101	129.025	C5H7NOS	Thiazole, 5-ethoxy-	Heterocyclic compound	25115-63-3	1025	4727.52	4119.27	7459.28	6591.92	6204.38	5760.62	-	-
NMW0135	65	91	149.03	C8H7NS	Thiocyanic acid, phenylmethyl ester	Sulfur compounds	3012-37-1	1339	5766.72	251.703	8579.53	1419.32	1258.51	1452.82	C02660	-
XMW1061	97	98	168.097	C10H16S	Thiophene, 2-hexyl-	Heterocyclic compound	18794-77-9	1277	5313.64	7092.79	7697.11	5759.34	5612.68	6902.85	-	-
XMW1341	160	115	160.035	C10H8S	Thiophene, 3-phenyl-	Heterocyclic compound	2404-87-7	1378	4928.75	2546.42	9174.33	15680.5	11616.3	16674.4	-	-
QWMW1049	128	111	156.025	C7H8O2S	Thiophene-2-carboxylic acid ethyl ester	Ester	2810-04-0	1202	16927.1	9636.74	31984.2	32082.4	25406.9	31917	-	-
YZMW0021	43	88	132.072	C5H12N2S	Thiourea, N,N'-diethyl-	Nitrogen compounds	105-55-5	1485	142257	130788	147047	157458	135582	141359	-	-
WMW0025*045	135	150	150.104	C10H14O	Thymol	Terpenoids	89-83-8	1290.98272138229	2.54284e+06	1.49526e+06	3.59093e+06	670857	601990	634964	C09908	-
XMW0013	93	91	136.125	C10H16	Tricyclo[2.2.1.0(2,6)]heptane, 1,7,7-trimethyl-	Terpenoids	508-32-7	925	207527	88658.7	309402	190072	170800	144632	C20241	-
KMW0488	57	43	184.219	C13H28	Tridecane	Hydrocarbons	629-50-5	1309	74756	87233.1	114522	93603.9	88803.8	110301	C13834	-
XMW0258	57	71	198.235	C14H30	Tridecane, 2-methyl-	Hydrocarbons	1560-96-9	1364	38527.3	44364	59868.8	48305	48770.7	57822.2	-	-
XMW0372	99	41	212.25	C15H32	Tridecane, 4,8-dimethyl-	Hydrocarbons	55030-62-1	1407	20626.7	25952.5	28776.3	31688.5	33551.8	34062.5	-	-
YZMW0062	43	45	150.089	C6H14O4	Triethylene glycol	Alcohol	112-27-6	1160	109652	131470	133766	143658	124970	116973	-	-
YZMW0398	78	107	137.048	C7H7NO2	Trigonelline	Nitrogen compounds	535-83-1	1285	31363.5	21069.8	42769.6	11908.8	10612.8	11062	C01004	ko00960
WAMW0352	58	43	184.183	C12H24O	Undecanal, 2-methyl-	Aldehyde	110-41-8	1365	1333.52	1844.67	2006.8	1606.4	1571.97	1859.61	-	-
XMW0367*041	57	71	184.219	C13H28	Undecane, 2,4-dimethyl-	Hydrocarbons	17312-80-0	1208	8623.75	11236	14789	11327.3	10787.8	13371.4	-	-
XMW0243*041	57	71	184.219	C13H28	Undecane, 2,5-dimethyl-	Hydrocarbons	17301-22-3	1210	8623.75	11236	14789	11327.3	10787.8	13371.4	-	-
XMW0414*041	57	71	184.219	C13H28	Undecane, 2,6-dimethyl-	Hydrocarbons	17301-23-4	1210	8623.75	11236	14789	11327.3	10787.8	13371.4	-	-
XMW0420*041	57	71	184.219	C13H28	Undecane, 2,9-dimethyl-	Hydrocarbons	17301-26-7	1233	8623.75	11236	14789	11327.3	10787.8	13371.4	-	-
XMW0373	57	127	170.203	C12H26	Undecane, 2-methyl-	Hydrocarbons	7045-71-8	1164	20686.9	29342.1	42697.8	30062.4	29405.5	36601.2	-	-
XMW0499*041	57	71	184.219	C13H28	Undecane, 3,4-dimethyl-	Hydrocarbons	17312-78-6	1247	8623.75	11236	14789	11327.3	10787.8	13371.4	-	-
XMW0943*041	57	71	184.219	C13H28	Undecane, 3,5-dimethyl-	Hydrocarbons	17312-81-1	1207	8623.75	11236	14789	11327.3	10787.8	13371.4	-	-
XMW0609*041	57	71	184.219	C13H28	Undecane, 3,6-dimethyl-	Hydrocarbons	17301-28-9	1210	8623.75	11236	14789	11327.3	10787.8	13371.4	-	-
XMW0502*041	57	71	184.219	C13H28	Undecane, 3,8-dimethyl-	Hydrocarbons	17301-30-3	1228	8623.75	11236	14789	11327.3	10787.8	13371.4	-	-
XMW0242*041	57	71	184.219	C13H28	Undecane, 3,9-dimethyl-	Hydrocarbons	17301-31-4	1240	8623.75	11236	14789	11327.3	10787.8	13371.4	-	-
XMW0238*041	57	71	184.219	C13H28	Undecane, 4,4-dimethyl-	Hydrocarbons	17312-68-4	1216	8623.75	11236	14789	11327.3	10787.8	13371.4	-	-
WMW0145*041	57	71	184.219	C13H28	Undecane, 4,6-dimethyl-	Hydrocarbons	17312-82-2	1196	8623.75	11236	14789	11327.3	10787.8	13371.4	-	-
XMW0612*041	57	71	184.219	C13H28	Undecane, 4,7-dimethyl-	Hydrocarbons	17301-32-5	1207	8623.75	11236	14789	11327.3	10787.8	13371.4	-	-
XMW0241*041	57	71	184.219	C13H28	Undecane, 4,8-dimethyl-	Hydrocarbons	17301-33-6	1212	8623.75	11236	14789	11327.3	10787.8	13371.4	-	-
XMW1315	126	71	170.203	C12H26	Undecane, 4-methyl-	Hydrocarbons	2980-69-0	1160	5711.07	7885.02	10735.5	8865.72	7588.3	10266.4	-	-
XMW0602*041	57	71	184.219	C13H28	Undecane, 5,7-dimethyl-	Hydrocarbons	17312-83-3	1190	8623.75	11236	14789	11327.3	10787.8	13371.4	-	-
XMW0253	85	57	170.203	C12H26	Undecane, 5-methyl-	Hydrocarbons	1632-70-8	1156	26011.8	33824.1	39898.6	35284.4	31720	33522.3	-	-
XMW0415*041	57	71	184.219	C13H28	Undecane, 6,6-dimethyl-	Hydrocarbons	17312-76-4	1202	8623.75	11236	14789	11327.3	10787.8	13371.4	-	-
KMW0485	88	101	214.193	C13H26O2	Undecanoic acid, ethyl ester	Ester	627-90-7	1494	8826.88	9932.65	9169.21	10024.7	9284.49	8521.71	-	-
D47	72	83	172.183	C11H24O	Undecanol-4	Alcohol	4272-06-4	1292	3990.8	4571.32	5036.13	4669.33	4856.73	5805.14	-	-
D422*317	55	69	172.183	C11H24O	Undecanol-5	Alcohol	37493-70-2	1376	10658.4	6526.18	23129.5	28963.1	24589	29764.8	-	-
YZMW0534	72	55	116.095	C5H12N2O	Urea, N,N'-diethyl-	Amine	623-76-7	1227	3844.76	5062.9	6791.54	5272.25	4905.76	6403.51	-	-
WAMW1674	74	43	74.048	C2H6N2O	Urea, methyl-	Nitrogen compounds	598-50-5	1061	11396	11707.9	15052.4	16495.9	12989.6	12235.6	C16363	ko00232
XMW0948*363	105	91	204.188	C15H24	Valerena-4,7(11)-diene	Terpenoids	351222-66-7	1460	11597	6589.4	17661.8	23656.9	20884.3	23863.1	C20480	-
WMW0004*054	119	93	204.188	C15H24	Ylangene	Terpenoids	14912-44-8	1372	210034	106399	319610	371777	321421	395308	-	-
NMW0294*343	159	146	188.084	C12H12O2	Z-Butylidenephthalide	Ester	72917-31-8	1678	105642	40912.8	122269	5177.35	5177.35	5177.35	C16924	-
XMW0234*366	119	93	204.188	C15H24	α-cis-Bergamotene	Terpenoids	18252-46-5	1415	50856.4	25589.3	74289.9	160591	141361	160934	C19735	-
D339*367	93	119	204.188	C15H24	cis-.alpha.-Bisabolene	Terpenoids	29837-07-8	1504	141785	62953.9	195258	77443.4	70170.9	70371.9	-	-
KMW0478*147	69	41	204.188	C15H24	cis-.beta.-Farnesene	Terpenoids	28973-97-9	1444	40136.8	41310.7	45855.7	44168.1	47602.5	51939.1	-	-
WMW0170	137	109	152.12	C10H16O	cis-1,2-Limonene oxide	Terpenoids	4680-24-4	1162	2631.27	1379.64	5207.92	2966.01	2088.41	2376.97	-	-
D382*124	55	82	212.214	C14H28O	cis-11-Tetradecen-1-ol	Alcohol	34010-15-6	1678	334508	131231	368569	17021.9	17021.9	17021.9	-	-
XMW0202*261	69	41	138.141	C10H18	cis-2,6-Dimethyl-2,6-octadiene	Hydrocarbons	2492-22-0	997	177836	80163.2	275212	160462	139192	121122	-	-
WMW0081*013	107	136	136.089	C9H12O	cis-2-(2-Pentenyl)furan	Heterocyclic compound	70424-13-4	1002	77890.1	37776.4	127986	120845	100735	85156.5	-	-
XMW0461*076	82	67	196.146	C12H20O2	cis-3-Hexenyl cis-3-hexenoate	Ester	61444-38-0	1389	7111.34	3836.82	10094.3	11963.9	13101.1	13670.1	-	-
XMW1403*042	82	67	184.146	C11H20O2	cis-3-Hexenyl isovalerate	Ester	35154-45-1	1238	37061.2	288663	63844	65578.4	49379.3	63443.9	-	-
QWMW0822	41	82	218.131	C14H18O2	cis-3-Hexenyl phenyl acetate	Ester	42436-07-7	1610	4369.64	3878.55	4982.38	3955.84	4047.9	3574.37	-	-
XMW0479	121	120	220.11	C13H16O3	cis-3-Hexenyl salicylate	Ester	65405-77-8	1670	66668	24685.7	84667.6	2391.3	2391.3	2391.3	-	-
KMW0377*042	82	57	184.146	C11H20O2	cis-3-Hexenyl-.alpha.-methylbutyrate	Ester	53398-85-9	1234	37061.2	288663	63844	65578.4	49379.3	63443.9	-	-
QWMW0764	68	67	172.11	C9H16O3	cis-3-Hexenyllactate	Acid	61931-81-5	1187	261924	212254	351075	261499	220205	219725	-	-
QWMW0729	82	67	170.094	C9H14O3	cis-3-Hexenylpyruvate	Ester	68133-76-6	1225	85780.9	43255.9	119445	82931.7	67198.7	96396.9	-	-
XMW0217	136	55	154.136	C10H18O	cis-7-Decen-1-al	Aldehyde	21661-97-2	1180	35270.6	22147.8	60976.1	14568.1	12077	13321	-	-
D399*124	55	82	212.214	C14H28O	cis-9-Tetradecen-1-ol	Alcohol	35153-15-2	1666	334508	131231	368569	17021.9	17021.9	17021.9	-	-
XMW0386*065	159	129	202.172	C15H22	cis-Calamenene	Terpenoids	72937-55-4	1531	45927.8	24778.7	57397.8	59672.1	56753.1	59487.2	-	-
KMW0386*281	120	135	152.12	C10H16O	cis-Dihydrocarvone	Terpenoids	3792-53-8	1195	17583.3	11166.8	29188.4	4896.09	4080.19	4726.32	-	-
QWMW0297*095	71	81	156.151	C10H20O	d-Menthol	Alcohol	15356-60-2	1188	29577.4	12563.8	48019.7	31070.5	25399.2	29921.6	-	-
WAMW2190*095	71	81	156.151	C10H20O	dl-Menthol	Terpenoids	89-78-1	1173	29577.4	12563.8	48019.7	31070.5	25399.2	29921.6	D04849	-
XMW0382*054	119	93	204.188	C15H24	isoledene	Terpenoids	95910-36-4	1375	210034	106399	319610	371777	321421	395308	-	-
GMW0247*278	108	77	150.068	C9H10O2	m-Cresyl acetate	Ester	122-46-3	1177	2305.03	3412.74	4682.96	3710.52	3448.87	3520.6	-	-
BPMW007	79	105	150.068	C9H10O2	m-Tolylacetic acid	Acid	621-36-3	1341.90528634361	25516	10887.4	37917.2	17616	15327.8	18049.9	-	-
D289*145	70	85	172.146	C10H20O2	n-Amyl isovalerate	Ester	25415-62-7	1110	97839	127811	173679	130256	103573	107847	-	-
YZMW0417	40	55	141.079	C7H11NO2	n-Butyl cyanoacetate	Ester	5459-58-5	1152	2607.08	3125.81	3109.24	3206.84	2998.23	2830.46	-	-
D347	56	57	228.209	C14H28O2	n-Capric acid isobutyl ester	Ester	30673-38-2	1546.30512514899	5940.03	5714.57	6257.3	5229.77	5727.68	5075.05	-	-
WMW0096	69	55	228.245	C15H32O	n-Pentadecanol	Alcohol	629-76-5	1779.18502202643	23695.6	10077.6	25485.2	16207.8	13001.8	11839.5	-	-
XMW3422	67	94	150.116	C9H14N2	n-Pentylpyrazine	Heterocyclic compound	6303-75-9	1234	66586.3	54400.9	70328.6	56793	49145.6	50344.7	-	-
XMW2714	122	41	164.084	C10H12O2	n-Propyl benzoate	Ester	2315-68-6	1249	17135.5	16290.1	22042.2	28156.4	23365	24231	-	-
XMW1401*042	82	67	184.146	C11H20O2	n-Valeric acid cis-3-hexenyl ester	Ester	35852-46-1	1237	37061.2	288663	63844	65578.4	49379.3	63443.9	-	-
BPMW004	117	132	132.094	C10H12	o-Isopropenyltoluene	Aromatics	7399-49-7	1015.01340482574	102900	20580	20580	572389	462282	400663	-	-
WAMW2242*193	106	107	107.073	C7H9N	o-Toluidine	Amine	95-53-4	1053	186356	114893	242935	227022	226437	207353	C14403	-
QWMW1190	77	136	150.068	C9H10O2	ortho-Methoxyacetophenone	Ketone	579-74-8	1285	90815.9	49924.4	126654	23587.8	18637.6	22119.4	-	-
KMW0261*194	108	107	108.058	C7H8O	p-Cresol	Phenol	106-44-5	1073.39055793991	15763.3	9886.98	29804.1	29412.5	22598.6	22215.9	C01468	ko01100
KMW0508	79	119	150.104	C10H14O	p-Cymen-7-ol	Alcohol	536-60-7	1295.29983792545	91355.6	48154.9	128871	16495.3	16015.3	15864.4	C06576	ko01100
NMW0163	95	123	138.068	C8H10O2	p-Hydroxyphenyl methyl carbinol	Alcohol	2380-91-8	1369.09492273731	7220.99	3065.26	10146.6	17380.1	15398.3	17412.8	C13638	-
XMW0063	109	151	151.1	C9H13NO	p-Isopropoxyaniline	Amine	7664-66-6	1308	1265.09	253.017	253.017	10187.5	18788.3	6084.85	-	-
XMW0631*093	93	121	154.136	C10H18O	p-Menth-2-en-7-ol, cis-	Phenol	19898-86-3	1269	47091.3	29310.7	73239.1	55888.2	50276.2	55751.7	-	-
KMW0458*351	136	121	196.146	C12H20O2	2-Isopropenyl-5-methylcyclohexyl acetate	Ester	89-49-6	1259	11278.5	6991.25	20721.8	136910	124638	114485	-	-
D193*131	68	79	152.12	C10H16O	p-Mentha-1,8-dien-7-ol	Terpenoids	536-59-4	1297	26835.2	10628.7	40241	6230.39	5045.72	5684.94	C02452	ko00902,ko01110
KMW0355	69	79	140.12	C9H16O	trans,cis-2,6-Nonadien-1-ol	Alcohol	28069-72-9	1170	60437.5	74219.6	76434.2	79294.6	71742.8	64870.6	-	-
QWMW0722	43	68	182.131	C11H18O2	trans,cis-2,6-Nonadienyl acetate	Ester	68555-65-7	1308	50160.9	59002.2	77586.5	61458.2	59522.4	72708.2	-	-
QWMW1063	79	98	140.084	C8H12O2	trans,trans-Hexa-2,4-dienyl acetate	Ester	57006-69-6	1093	113409	67984.1	199095	208559	159105	158189	-	-
KMW0555*366	119	93	204.188	C15H24	α-trans-Bergamotene	Terpenoids	13474-59-4	1435	50856.4	25589.3	74289.9	160591	141361	160934	C20811	-
WMW0040*154	93	91	136.125	C10H16	trans-.beta.-Ocimene	Terpenoids	3779-61-1	1049	6.59964e+06	4.01469e+06	8.38973e+06	1.00265e+07	7.98513e+06	7.50127e+06	C09873	-
QWMW0981	43	60	224.178	C14H24O2	trans-.beta.-Terpinyl butanoate	Ester	2153-28-8	1514	20280.5	18290.5	12320.5	17291.3	17357.1	18503.3	-	-
QWMW0846	97	100	170.131	C10H18O2	trans-2-Decenoic acid	Acid	334-49-6	1392	9142.5	9504.68	11291	11091.2	7202.45	12740.9	-	-
KMW0674	57	41	184.183	C12H24O	trans-2-Dodecen-1-ol	Alcohol	69064-37-5	1478	154448	127112	182400	166126	276169	269461	-	-
XMW3510	43	82	184.146	C11H20O2	trans-2-Hexenyl isovalerate	Ester	68698-59-9	1245	39196.3	48667.5	78976.8	51764.8	45390.4	70620.6	-	-
WMW0046	57	41	170.167	C11H22O	trans-2-Undecen-1-ol	Alcohol	75039-84-8	1379	34410.1	39233.9	52275	6882.03	6882.03	6882.03	-	-
KMW0490	99	41	156.115	C9H16O2	trans-3-Methyl-4-octanolide	Ester	39638-67-0	1288	17108.6	21553.6	26819.8	20622.2	21010.1	25707.7	-	-
NMW0246*391	131	162	162.068	C10H10O2	trans-4-Methoxycinnamaldehyde	Aldehyde	24680-50-0	1570	3453.34	1374.42	4037.07	13701.6	12098.4	11855	C10475	-
WMW0021*065	159	129	202.172	C15H22	trans-Calamenene	Terpenoids	73209-42-4	1529	45927.8	24778.7	57397.8	59672.1	56753.1	59487.2	-	-
D186*282	83	152	152.12	C10H16O	trans-Carveol	Terpenoids	1197-07-5	1217	12440.6	6177.54	20941.5	8233.71	9140.16	10541.6	-	-
KMW0572	148	147	148.052	C9H8O2	trans-Cinnamic acid	Acid	140-10-3	1451	787.582	399.555	1352.02	1130.32	929.264	1266.73	C00423	ko00130,ko00360,ko00940,ko00996,ko00999,ko01100,ko01110
KMW0480*050	69	41	182.131	C11H18O2	trans-Geranic acid methyl ester	Terpenoids	1189-09-9	1322	35635.4	44217.5	54163.1	47271.5	43330	56969.3	-	-
KMW0297*088	59	94	170.131	C10H18O2	trans-Linalool oxide (furanoid)	Heterocyclic compound	34995-77-2	1075.2401280683	4137.38	3184.73	9081.74	4674.94	3532.32	3658.51	-	-
