# Supplementary material for: Unraveling the volatile profile and bioactivity of Zhoupigan (Citrus reticulata cv. Manau Gan) essential oil via HS-GC-IMS and HS-SPME-GC-MS: a comprehensive evaluation of different extraction techniques
Source: Front Nutr. 2026 Mar 3;13:1775469. doi: 10.3389/fnut.2026.1775469 (PMC12992264; doi:10.3389/fnut.2026.1775469)
Supplement: Supplementary file 4 [file Table_3.xlsx]

## Sheet: Sheet1
Table S3. Screening of 334 differentiated compounds
Index	Quantitative ion	Qualitative ion	Molecular weight (Da)	Formula	Compounds	Class I	CAS	NIST_RI	SDEO-1	SDEO-2	SDEO-3	SFEO-1	SFEO-2	SFEO-3	cpd_ID	kegg_map
WAMW1520*281	120	135	152.12	C10H16O	(+)-Dihydrocarvone	Terpenoids	5524-05-0	1210	17583.3	11166.8	29188.4	4896.09	4080.19	4726.32	-	-
WMW0012*061	161	105	204.188	C15H24	(+)-epi-Bicyclosesquiphellandrene	Terpenoids	54274-73-6	1482	534509	297839	790401	1.40179e+06	1.27292e+06	1.44748e+06	-	-
KMW0552	123	204	204.188	C15H24	(-)-.beta.-Bourbonene	Terpenoids	5208-59-3	1384	4788.24	2641.69	6980.93	10125.3	9072.88	10633.1	-	-
KMW0413*279	54	82	150.104	C10H14O	(-)-Carvone	Terpenoids	6485-40-1	1249.94606256742	112868	105029	27022.6	28111.5	21865	27185.5	C01767	ko00902
NMW0084	91	79	152.12	C10H16O	(-)-Myrtenol	Terpenoids	19894-97-4	1213	38232.2	31116.9	68705.7	19421	18503.7	20514.1	-	-
XMW1035*118	159	177	220.183	C15H24O	(-)-Spathulenol	Terpenoids	77171-55-2	1577	4434.76	2548.45	7082.3	23219.2	21117.1	20420.6	-	-
D408	96	81	172.146	C10H20O2	(1Alpha,3beta,4beta)-p-menthane-3,8-diol	Terpenoids	3564-95-2	1355	19603.5	7228.24	30421.6	56081.7	49689.4	57521.3	-	-
WMW0159	109	94	152.12	C10H16O	(1R)-cis-Verbenol	Terpenoids	13040-03-4	1140	15181.9	8841.17	28330.6	66915.9	48718.8	55694.9	-	-
XMW0746*118	159	177	220.183	C15H24O	β-Copaen-4α-ol	Terpenoids	124753-76-0	1586	4434.76	2548.45	7082.3	23219.2	21117.1	20420.6	-	-
XMW0803	93	43	196.146	C12H20O2	Isothujyl acetate	Ester	62181-90-2	1298	17667	8722.4	26325.9	4383.73	4069.15	5496.8	-	-
XMW0980*143	119	93	204.188	C15H24	(1R,3aR,4aR,8aR)-1,4,4,6-Tetramethyl-1,2,3,3a,4,4a,7,8-octahydrocyclopenta[1,4]cyclobuta[1,2]benzene	Terpenoids	94482-89-0	1395	64520	32166.8	99649.2	200580	176342	210842	-	-
D178	205	105	220.183	C15H24O	(-)-Italicene ether	Terpenoids	104188-25-2	1544	9249.95	6128.22	16042.7	1087.64	1087.64	1087.64	-	-
XMW0033*143	119	93	204.188	C15H24	(1R,3aS,4aS,8aS)-1,4,4,6-Tetramethyl-1,2,3,3a,4,4a,7,8-octahydrocyclopenta[1,4]cyclobuta[1,2]benzene	Terpenoids	94535-52-1	1403	64520	32166.8	99649.2	200580	176342	210842	-	-
XMW3465	134	162	204.188	C15H24	(-)-Isocomene	Terpenoids	65372-78-3	1386	7064.41	4984.01	10385.6	18280.8	16787.7	19155	-	-
XMW0469*083	105	161	204.188	C15H24	(1R,3aS,8aS)-7-Isopropyl-1,4-dimethyl-1,2,3,3a,6,8a-hexahydroazulene	Terpenoids	36577-33-0	1443	25336.3	12550.6	36052.4	9005.62	8643	8368.87	-	-
KMW0671	119	69	222.198	C15H26O	Zingiberenol	Terpenoids	58334-55-7	1616	187821	68887.3	245508	10853.1	10853.1	10853.1	-	-
XMW0549	108	91	204.188	C15H24	(1S,4aR,7R)-1,4a-Dimethyl-7-(prop-1-en-2-yl)-1,2,3,4,4a,5,6,7-octahydronaphthalene	Terpenoids	52026-55-8	1447	5617.52	1123.5	9834.46	12160.7	10544.3	10834.1	-	-
XMW0965*143	119	93	204.188	C15H24	(1S,5S)-2-Methyl-5-((R)-6-methylhept-5-en-2-yl)bicyclo[3.1.0]hex-2-ene	Hydrocarbons	159407-35-9	1394	64520	32166.8	99649.2	200580	176342	210842	-	-
XMW0843	67	123	222.198	C15H26O	(2E,4S,7E)-4-Isopropyl-1,7-dimethylcyclodeca-2,7-dienol	Alcohol	198991-79-6	1574	46397	20468.6	62706	6830.58	6256.34	7028.98	-	-
XMW0556*064	189	161	204.188	C15H24	(2S,4aR,8aR)-4a,8-Dimethyl-2-(prop-1-en-2-yl)-1,2,3,4,4a,5,6,8a-octahydronaphthalene	Terpenoids	123123-37-5	1517	62186.5	30718.9	86478.4	123068	116824	125836	-	-
XMW0685	122	107	192.151	C13H20O	(2S,6R,7S,8E)-(+)-2,7-Epoxy-4,8-megastigmadiene	Heterocyclic compound	108342-25-2	1371	5057.22	2432.01	7530.48	10521.5	8930.85	11068	-	-
D320	82	83	222.198	C15H26O	1,5,8,8-tetramethyl-cycloundeca-5,9-dien-1-ol	Terpenoids	28446-26-6	1614	8953.01	5663.9	8783.29	3700.44	3202.67	3716.63	-	-
D345	91	119	204.151	C14H20O	(3aR,6R,8aR)-7,7-Dimethyl-8-methylenehexahydro-1H-3a,6-methanoazulen-3(2H)-one	Ketone	30557-76-7	1605	18407.3	10844.3	23432.3	1036.83	1036.83	1036.83	-	-
WMW0232	108	216	216.151	C15H20O	(4aS,8aR)-3,8a-Dimethyl-5-methylene-4,4a,5,6,7,8,8a,9-octahydronaphtho[2,3-b]furan	Terpenoids	6989-21-5	1679	346648	118577	346058	17336.9	17336.9	17336.9	C16919	-
D328	134	91	202.172	C15H22	β-Vetispirene	Terpenoids	28908-27-2	1495	16751.6	8945.84	21894.1	51694.4	49069.9	55649.1	-	-
XMW0750	70	41	210.198	C14H26O	(E)-Tetradec-2-enal	Aldehyde	51534-36-2	1673	828.143	4350.58	6407.61	828.143	828.143	828.143	-	-
XMW0764*131	68	79	152.12	C10H16O	(S)-(-)-(4-Isopropenyl-1-cyclohexenyl)methanol	Terpenoids	18457-55-1	1312	26835.2	10628.7	40241	6230.39	5045.72	5684.94	C02452	ko00902,ko01110
D370*114	81	79	152.12	C10H16O	(Z)-2,2-Dimethyl-3-(3-methylpenta-2,4-dien-1-yl)oxirane	Terpenoids	33281-83-3	1133	14024.9	8353.24	25416.3	54423.7	41867.3	45027.1	-	-
D376	150	135	150.104	C10H14O	(Z)-2,6-Dimethylocta-2,5,7-trien-4-one	Ketone	33746-71-3	1231	67691.4	38906.8	109415	7053.95	7053.95	7053.95	-	-
QWMW0733	81	82	182.131	C11H18O2	(Z)-Hex-3-enyl (E)-2-methylbut-2-enoate	Ester	67883-79-8	1326	958.687	958.687	958.687	5818.96	6591.31	9145.96	-	-
KMW0512	81	161	204.188	C15H24	.alpha.-Cubebene	Terpenoids	17699-14-8	1351	97941.6	34218.5	153371	279392	253373	289750	C09647	-
KMW0564	147	162	204.188	C15H24	.alpha.-Guaiene	Terpenoids	3691-12-1	1437	55855.4	28164.5	83683.3	106516	98088	147781	-	-
KMW0554*055	136	93	192.151	C13H20O	α-Ionone	Terpenoids	127-41-3	1435.12278697887	8581.08	3765.11	10979.5	24209.8	22634.4	27495.2	C12286	-
KMW0606*061	161	105	204.188	C15H24	.alpha.-Muurolene	Terpenoids	10208-80-7	1499	534509	297839	790401	1.40179e+06	1.27292e+06	1.44748e+06	C20272	-
KMW0516*081	121	136	196.146	C12H20O2	α-Terpinyl acetate	Ester	80-26-2	1350	184552	92493.4	283810	75659.1	66984.6	63420.8	-	-
GMW0392	105	91	204.188	C15H24	.beta.-Longipinene	Terpenoids	41432-70-6	1403	84227.3	41802.7	128229	270144	237775	281112	-	-
D217	93	121	220.183	C15H24O	β-Santalol	Terpenoids	77-42-9	1718	26260.7	9526.92	28356.6	1386.77	1386.77	1386.77	C09720	-
KMW0553	53	121	204.188	C15H24	γ-Elemene	Terpenoids	29873-99-2	1433	14630.8	7990.37	21904.7	42308.7	39053.2	46520.9	-	-
KMW0597*061	161	105	204.188	C15H24	.gamma.-Muurolene	Terpenoids	30021-74-0	1477	534509	297839	790401	1.40179e+06	1.27292e+06	1.44748e+06	-	-
NMW0293*343	159	146	188.084	C12H12O2	1(3H)-Isobenzofuranone, 3-butylidene-	Heterocyclic compound	551-08-6	1675	105642	40912.8	122269	5177.35	5177.35	5177.35	C16924	-
XMW2700*146	93	161	204.188	C15H24	1,2,4-Metheno-1H-indene, octahydro-1,7a-dimethyl-5-(1-methylethyl)-, [1S-(1.alpha.,2.alpha.,3a.beta.,4.alpha.,5.alpha.,7a.beta.,8S*)]-	Terpenoids	22469-52-9	1368	13613.2	7023.98	23094.8	39511	34438.8	42232.7	-	-
XMW0974	94	41	204.188	C15H24	1,2,4-Methenoazulene, decahydro-1,5,5,8a-tetramethyl-, [1S-(1.alpha.,2.alpha.,3a.beta.,4.alpha.,8a.beta.,9R*)]-	Terpenoids	1137-12-8	1374	16437.2	7894.64	24727.5	41902.7	37956.7	42899.1	-	-
XMW0107	120	91	138.068	C8H10O2	1,2-Benzenedimethanol	Alcohol	612-14-6	1393	39189.2	19789.6	52562.7	145898	127921	153425	-	-
QWMW0406	39	60	120.007	C4H8S2	1,2-Dithiane	Heterocyclic compound	505-20-4	1087	13379	11759	19548.3	8011.69	6260.79	6301.55	-	-
XMW0472	105	77	166.063	C9H10O3	β-Hydroxyethyl benzoate	Ester	94-33-7	1425	80066.3	40769.1	97029.5	205505	180572	207177	-	-
NMW0070	77	105	148.052	C9H8O2	1,2-Propanedione, 1-phenyl-	Ketone	579-07-7	1183	16771.5	10110.1	28981.1	7642.42	6668.04	6639.25	C17268	ko00996,ko01100,ko01110
D393	121	107	194.131	C12H18O2	Ethyl safranate	Ester	35044-59-8	1434	46822.1	25869.2	60071.2	125209	111155	128810	-	-
XMW2374	69	83	140.084	C8H12O2	1,3-Cyclohexanedione, 5,5-dimethyl-	Ketone	126-81-8	1176	37628.3	24135	67517.8	21100.8	16480.1	13198.7	-	-
KMW0623	204	93	204.188	C15H24	Germacrene B	Terpenoids	15423-57-1	1557	34900.3	15511.3	46503.6	3991.73	3781.62	5569.72	C09672	ko00909
KMW0630*381	93	123	222.198	C15H26O	trans-Nerolidol	Terpenoids	40716-66-3	1567.71888028589	91920.7	40197.8	119280	23827	20299.8	18816.2	-	-
XMW0167	176	161	176.12	C12H16O	1-(2,3,4,5-Tetramethylphenyl)ethanone	Ketone	34764-71-1	1526	6082.26	3840.34	6802.71	12360.5	11755.2	12277.1	-	-
QWMW0289	83	111	140.03	C7H8OS	1-(2-Thienyl)-1-propanone	Ketone	13679-75-9	1185	15127.6	9610.63	26539.1	7906.72	5759.98	6863.13	-	-
YZMW0061	41	44	143.167	C9H21N	1-Nonanamine	Amine	112-20-9	1137	3782.09	2406.22	6759.07	15269.9	11598.9	12623.2	-	-
D30	67	99	170.131	C10H18O2	1-Octen-3-yl-acetate	Ester	2442-10-6	1111	265445	221089	446086	152172	121577	121758	-	-
XMW0250	134	119	176.12	C12H16O	1-Pentanone, 1-(4-methylphenyl)-	Ketone	1671-77-8	1471	1107.05	1107.05	1107.05	8795.9	7377.38	8386.97	-	-
D102	105	77	162.104	C11H14O	1-Pentanone, 1-phenyl-	Ketone	1009-14-9	1373	105090	53733.6	156000	299780	259555	319354	-	-
KMW0523*317	55	69	172.183	C11H24O	1-Undecanol	Alcohol	112-42-5	1371	10658.4	6526.18	23129.5	28963.1	24589	29764.8	-	-
WAMW2147	154	55	154.172	C11H22	1-Undecene	Hydrocarbons	821-95-4	1091	8852.35	5160.65	11747.4	4128.75	3421.65	3542.74	-	-
WMW0122	69	111	168.151	C11H20O	1-Undecyn-4-ol	Alcohol	22127-86-2	1107	575862	537523	888943	365637	292440	293496	-	-
XMW0742*368	120	69	204.188	C15H24	10,10-Dimethyl-2,6-dimethylenebicyclo[7.2.0]undecane	Terpenoids	357414-37-0	1440	54322.6	29114.4	83384	173441	153319	173906	-	-
D400*124	55	82	212.214	C14H28O	11-Tetradecen-1-ol, (E)-	Alcohol	35153-18-5	1673	334508	131231	368569	17021.9	17021.9	17021.9	-	-
XMW0143*108	204	189	204.188	C15H24	1H-3a,7-Methanoazulene, 2,3,4,7,8,8a-hexahydro-3,6,8,8-tetramethyl-, [3R-(3.alpha.,3a.beta.,7.beta.,8a.alpha.)]-	Terpenoids	469-61-4	1411	16479.2	6512.28	27606.9	75834.3	62495.1	77900.6	-	-
XMW2972	119	93	204.188	C15H24	1H-Benzocycloheptene, 2,4a,5,6,7,8,9,9a-octahydro-3,5,5-trimethyl-9-methylene-, (4aS-cis)-	Terpenoids	3853-83-6	1448	8409.21	4633.3	12978	19852.9	18036.1	20050.1	-	-
KMW0210*362	161	204	204.188	C15H24	β-Cubebene	Terpenoids	13744-15-5	1390	144133	78668.2	220443	578910	595087	448807	C09648	-
KMW0644*118	159	177	220.183	C15H24O	(+)-Spathulenol	Terpenoids	6750-60-3	1576	4434.76	2548.45	7082.3	23219.2	21117.1	20420.6	-	-
KMW0548*108	204	189	204.188	C15H24	1H-Cycloprop[e]azulene, 1a,2,3,4,4a,5,6,7b-octahydro-1,1,4,7-tetramethyl-, [1aR-(1a.alpha.,4.alpha.,4a.beta.,7b.alpha.)]-	Terpenoids	489-40-7	1409	16479.2	6512.28	27606.9	75834.3	62495.1	77900.6	-	-
XMW0195	107	67	206.203	C15H26	1H-Cycloprop[e]azulene, decahydro-1,1,4,7-tetramethyl-, [1aR-(1a.alpha.,4.beta.,4a.beta.,7.beta.,7a.beta.,7b.alpha.)]-	Terpenoids	28580-43-0	1373	23327	11990.9	35683.2	59604.6	53639.1	51756.2	-	-
NMW0118	132	104	132.058	C9H8O	1H-Inden-1-one, 2,3-dihydro-	Ketone	83-33-0	1292	8360.06	5002.04	7380.93	1840.31	1643.56	1681.31	C01504	-
XMW1467	110	109	110.084	C6H10N2	1H-Pyrazole, 1,3,5-trimethyl-	Heterocyclic compound	1072-91-9	1032	481756	579841	83938.8	83938.8	83938.8	83938.8	-	-
XMW0523*019	92	65	92.037	C5H4N2	1H-Pyrrole-2-carbonitrile	Heterocyclic compound	9513-94-4	1161	41799.5	21898.9	60593.1	9599.52	7850.23	12362.1	-	-
YZMW0566	66	94	111.032	C5H5NO2	1H-Pyrrole-2-carboxylic acid	Acid	634-97-9	1214	4036.4	4036.4	4036.4	25684.7	20182	25166.3	-	-
XMW0076*019	92	65	92.037	C5H4N2	1H-Pyrrole-3-carbonitrile	Heterocyclic compound	7126-38-7	1288	41799.5	21898.9	60593.1	9599.52	7850.23	12362.1	-	-
XMW0701	145	131	160.1	C10H12N2	1H-Pyrrolo[2,3-b]pyridine, 2-(1-methylethyl)-	Heterocyclic compound	27257-18-7	1562	3107.24	1461.88	12767.8	482.758	368.422	428.377	-	-
XMW1153	120	121	204.188	C15H24	1R,4R,7R,11R-1,3,4,7-Tetramethyltricyclo[5.3.1.0(4,11)]undec-2-ene	Terpenoids	137235-59-7	1375	32784.8	16719.3	50765.1	85315.1	73781.2	89882.8	-	-
XMW0745	99	41	184.146	C11H20O2	2(3H)-Furanone, 5-hexyldihydro-4-methyl-, trans-	Ketone	147254-33-9	1533	2169.81	10849	2169.81	19405.3	23844.4	23847.6	-	-
QWMW0955	137	81	152.084	C9H12O2	2,3-Dimethoxytoluene	Ether	4463-33-6	1172	8868.98	5537.13	15625.3	4065.5	3175.17	3810.16	-	-
XMW0691*049	152	81	152.12	C10H16O	2,4-Decadienal	Aldehyde	2363-88-4	1319.20529801325	8512.04	4328.58	11979.1	865.717	865.717	865.717	-	-
KMW0482*049	152	81	152.12	C10H16O	2,4-Decadienal, (E,E)-	Aldehyde	25152-84-5	1320.077	8512.04	4328.58	11979.1	865.717	865.717	865.717	-	-
KMW0475*049	152	81	152.12	C10H16O	2,4-Decadienal, (E,Z)-	Aldehyde	25152-83-4	1295	8512.04	4328.58	11979.1	865.717	865.717	865.717	-	-
GMW0131	120	91	138.104	C9H14O	2,4-Dimethylcyclohex-3-ene-1-carbaldehyde	Aldehyde	68039-49-6	1095	11578.8	7430.11	19770	5375.82	4255.17	4307.81	-	-
WAMW0558*309	81	41	166.136	C11H18O	2,4-Undecadienal	Aldehyde	13162-46-4	1435	40599.5	22000.3	61920.5	119094	109995	131163	-	-
D344*309	81	41	166.136	C11H18O	2,4-Undecadienal, (E,E)-	Aldehyde	30361-29-6	1430	40599.5	22000.3	61920.5	119094	109995	131163	-	-
NMW0310	41	69	222.198	C15H26O	2,6,10-Dodecatrien-1-ol, 3,7,11-trimethyl-	Terpenoids	4602-84-0	1702.63736263736	28794.8	12660.5	26618.7	11179.1	12269.3	9858.21	C06081	ko00510,ko00900,ko01100,ko01110
XMW0909	107	79	150.104	C10H14O	2,6,6-Trimethylbicyclo[3.2.0]hept-2-en-7-one	Ketone	4613-37-0	1108	131571	104784	231679	63584.5	49501.6	55446.7	-	-
KMW0518*352	93	69	196.146	C12H20O2	2,6-Octadien-1-ol, 3,7-dimethyl-, acetate, (Z)-	Terpenoids	141-12-8	1365.21978021978	90783.7	44053.1	135187	235118	208494	238370	-	-
XMW0555	160	145	160.052	C10H8O2	2-Acetylbenzofuran	Heterocyclic compound	1646-26-0	1395	6137.59	3197.82	9557.85	27636.8	21339.7	25673.1	-	-
D119	133	91	204.151	C14H20O	2-Benzylidene-1-heptanol	Alcohol	101-85-9	1676	126874	56781.4	144703	8872.72	1774.54	1774.54	-	-
w39*349	176	136	194.167	C13H22O	2-Butanone, 4-(2,6,6-trimethyl-2-cyclohexen-1-yl)-	Ketone	31499-72-6	1406	8090.52	4080.54	11721.4	32723.3	22125.4	25256.8	-	-
GMW0149	121	108	178.099	C11H14O2	2-Butanone, 4-(4-methoxyphenyl)-	Ketone	104-20-1	1462	36349.9	7269.98	50709.1	74816.8	68059.8	62012.9	-	-
D317	108	121	208.183	C14H24O	2-Buten-1-ol, 2-ethyl-4-(2,2,3-trimethyl-3-cyclopenten-1-yl)-	Alcohol	28219-61-6	1559	35579.2	16427.1	46441.7	4507.91	3984.88	4110.91	-	-
GMW0384	121	105	190.136	C13H18O	2-Buten-1-one, 1-(2,6,6-trimethyl-1,3-cyclohexadien-1-yl)-	Ketone	23696-85-7	1362	43317.5	19943.5	61806.2	88184.6	78026.2	90889.7	-	-
KMW0526	121	69	190.136	C13H18O	2-Buten-1-one, 1-(2,6,6-trimethyl-1,3-cyclohexadien-1-yl)-, (E)-	Terpenoids	23726-93-4	1386	36247.7	17135.4	55621.9	79371.9	68702.3	83674	-	-
KMW0547*347	119	84	194.131	C12H18O2	p-Mentha-6,8-dien-2-o	Terpenoids	97-42-7	1336	3819.58	2147.67	4392.76	8681.73	7618.99	7993.56	-	-
XMW0951*347	119	84	194.131	C12H18O2	(-)-cis-Carveol acetate	Ester	7111-29-7	1344	3819.58	2147.67	4392.76	8681.73	7618.99	7993.56	-	-
XMW0956*347	119	84	194.131	C12H18O2	cis-Carvyl acetate	Ester	1205-42-1	1362	3819.58	2147.67	4392.76	8681.73	7618.99	7993.56	-	-
QWMW0573*227	41	111	126.068	C7H10O2	2-Cyclopenten-1-one, 3-ethyl-2-hydroxy-	Ketone	21835-01-8	1103	278700	245540	403060	162248	129804	129606	-	-
QWMW0544	109	123	152.095	C8H12N2O	2-Ethoxy-3-ethylpyrazine	Heterocyclic compound	35243-43-7	1127	17852.2	2967.74	34036	67909	50938.3	56440.7	-	-
QWMW1187	139	111	154.099	C9H14O2	2-Hydroxy-3,5,5-trimethyl-cyclohex-2-enone	Ketone	4883-60-7	1172	5632.64	3156.42	10127.4	2297.96	2065.25	2076.27	-	-
QWMW0575*227	41	111	126.068	C7H10O2	2-Hydroxy-3,5-dimethylcyclopent-2-en-1-one	Ketone	21834-98-0	1104	278700	245540	403060	162248	129804	129606	-	-
XMW2426	107	108	150.116	C9H14N2	2-Isobutyl-3-methylpyrazine	Heterocyclic compound	13925-06-9	1134	2666.17	1844.14	4353.93	7234.45	5897.61	5785.05	-	-
KMW0493*048	135	150	150.068	C9H10O2	2-Methoxy-4-vinylphenol	Phenol	7786-61-0	1316	852119	341801	1.21838e+06	42395.5	42395.5	42395.5	C17883	-
KMW0188	120	105	120.007	C4H8S2	2-Methyl-1,3-dithiacyclopentane	Heterocyclic compound	5616-51-3	1026	416285	149223	571729	161255	139804	67997.5	-	-
XMW0705*403	59	149	222.198	C15H26O	α-Eudesmol	Terpenoids	473-16-5	1653	20206.2	6521.77	22285.4	1385.22	1054.84	2387.24	C09663	-
KMW0656*403	59	149	222.198	C15H26O	β-Eudesmol	Terpenoids	473-15-4	1673	20206.2	6521.77	22285.4	1385.22	1054.84	2387.24	C09664	-
QWMW0828*349	176	136	194.167	C13H22O	β-ambrinol	Terpenoids	41199-19-3	1426	8090.52	4080.54	11721.4	32723.3	22125.4	25256.8	-	-
WMW0064*269	79	82	142.136	C9H18O	2-Nonen-1-ol, (E)-	Alcohol	31502-14-4	1168.12834224599	11251.4	1704.67	19398.8	1704.67	1704.67	1704.67	-	-
QWMW0433*269	79	82	142.136	C9H18O	2-Nonen-1-ol, (Z)-	Alcohol	41453-56-9	1178	11251.4	1704.67	19398.8	1704.67	1704.67	1704.67	-	-
D82	137	67	182.131	C11H18O2	Ethyl 2-nonynoate	Ester	10031-92-2	1373	4253.13	2062.25	6280.35	11322.5	10231	12013.1	-	-
GMW0319	45	43	218.188	C12H26O3	2-Octanol, 8,8-dimethoxy-2,6-dimethyl-	Alcohol	141-92-4	1414	8010.5	3420.96	11540.6	17863.3	15617.6	18198.9	-	-
KMW0487*047	92	91	134.073	C9H10O	2-Propen-1-ol, 3-phenyl-	Alcohol	104-54-1	1310	2681.99	1664.57	3895.94	19549.5	16375.7	15835.4	C02394	ko01110
NMW0126*047	92	91	134.073	C9H10O	2-Propen-1-ol, 3-phenyl-, (E)-	Alcohol	4407-36-7	1310	2681.99	1664.57	3895.94	19549.5	16375.7	15835.4	C02394	ko01110
XMW0062	69	109	210.162	C13H22O2	Isophorylmethacrylate	Ester	7779-31-9	1353	103974	51391.8	162096	291682	259026	305014	-	-
KMW0303*301	131	103	162.068	C10H10O2	Methyl cinnamate	Ester	103-26-4	1389.34290447267	6758.26	3348.39	10210.9	18387	16433.4	19477.9	C06358	-
KMW0679*301	131	103	162.068	C10H10O2	trans-Methyl 3-phenyl-2-propenoate	Ester	1754-62-7	1379	6758.26	3348.39	10210.9	18387	16433.4	19477.9	C06358	-
XMW0467	146	93	189.115	C12H15NO	2-Pyridin-2-ylmethyl-cyclohexanone	Ketone	113777-22-3	1667	30671.9	15310.9	34412.7	2106.46	2106.46	2106.46	-	-
XMW0539	152	137	152.084	C9H12O2	3,4-Dimethoxytoluene	Ether	494-99-5	1233	31556.5	18985.8	66965.1	4226.88	2241.8	2211.01	-	-
GMW0285*227	41	111	126.068	C7H10O2	3,4-Dimethyl-1,2-cyclopentadione	Ketone	13494-06-9	1109	278700	245540	403060	162248	129804	129606	-	-
XMW1335	57	41	156.115	C9H16O2	3,4-Hexanedione, 2,2,5-trimethyl-	Ketone	20633-03-8	960	4563.49	22817.4	4563.49	35103.3	32615.1	28351.1	-	-
w11	109	81	192.151	C13H20O	3,5,9-Undecatrien-2-one, 6,10-dimethyl-, (E,Z)-	Ketone	13927-47-4	1535	25307.7	14476	35772.4	4661.58	3329.85	4350.81	-	-
QWMW0701	65	93	182.131	C11H18O2	3-6-Nonadien-1-yl-acetate	Ester	76649-26-8	1303	3745.21	749.043	3858.37	22071.3	22455.4	17894.8	-	-
XMW3099	122	149	164.084	C10H12O2	3-Allyl-6-methoxyphenol	Phenol	501-19-9	1375	5505.68	2818.57	9169.9	14205.3	12338.2	14632.9	-	-
QWMW0878	65	176	194.167	C13H22O	3-Buten-2-ol, 4-(2,6,6-trimethyl-1-cyclohexen-1-yl)-	Alcohol	22029-76-1	1428	11394.4	5959.66	17493.2	34149.9	31022.4	37267.6	-	-
KMW0664	93	82	222.198	C15H26O	β-Bisabolol	Terpenoids	15352-77-9	1671	192963	62982.2	226659	8069.15	8069.15	8069.15	-	-
KMW0325	43	81	154.136	C10H18O	3-Cyclohexen-1-ol, 1-methyl-4-(1-methylethyl)-	Terpenoids	586-82-3	1137	13802.8	8301.22	26717.6	43609.4	42035.6	36608.7	-	-
NMW0005*120	111	71	154.136	C10H18O	3-Cyclohexen-1-ol, 4-methyl-1-(1-methylethyl)-, (R)-	Terpenoids	20126-76-5	1182	89060.7	55044.5	162582	39352.7	30094.6	34949.3	-	-
KMW0588	94	93	154.136	C10H18O	3-Cyclohexene-1-ethanol, .beta.,4-dimethyl-	Alcohol	18479-68-0	1295	16265	8406.59	27370	3568.11	1783.66	1877.17	-	-
KMW0466	121	136	170.113	C10H18S	3-Cyclohexene-1-methanethiol, .alpha.,.alpha.,4-trimethyl-	Alcohol	71159-90-5	1283	51602.2	29308.8	73381.9	15193.6	12276.2	14736.5	-	-
D241	69	41	222.198	C15H26O	3-Cyclohexene-1-methanol, .alpha.,4-dimethyl-.alpha.-(4-methyl-3-pentenyl)-, [R-(R*,R*)]-	Terpenoids	23178-88-3	1667	1046.56	5940.43	31982.2	1046.56	1046.56	1046.56	-	-
QWMW0216	41	72	156.151	C10H20O	3-Decanone	Ketone	928-80-3	1187	11555.2	1216.42	20213.2	1216.42	1216.42	1216.42	-	-
XMW0471	82	123	204.115	C13H16O2	cis-3-Hexenyl benzoate	Ester	25152-85-6	1570	9360.7	4788.44	11965.9	3022.38	1370.24	1245.89	-	-
D202	55	82	156.115	C9H16O2	cis-β-Hexenyl propionate	Ester	33467-74-2	1101	550694	494342	867185	322087	258959	266836	-	-
XMW2909	148	119	148.089	C10H12O	3-Isopropylbenzaldehyde	Aldehyde	34246-57-6	1234	9241.02	5866.74	15736.2	1065.73	1065.73	1065.73	-	-
XMW0091	109	137	152.12	C10H16O	3-Isopropylidene-5-methyl-hex-4-en-2-one	Ketone	64149-32-2	1175	6659.41	4018.17	11662.2	3759.21	3254.18	3629.07	-	-
XMW0826	93	134	134.048	C7H6N2O	3-Methylisoxazolo[4,5-b]pyridine	Heterocyclic compound	83988-39-0	1171	102018	63209.9	155394	50464.2	32660.7	46455.5	-	-
KMW0442	117	91	136.089	C9H12O	3-Phenylpropanol	Alcohol	122-97-4	1233.49540788763	32038.9	19103.5	54405.2	3584.55	3584.55	3584.55	-	-
BPMW009	106	107	136.064	C7H8N2O	3-Pyridinecarboxamide, N-methyl-	Heterocyclic compound	114-33-0	1437.49284487693	38739.8	19400.8	57278.9	120671	105899	120988	-	-
XMW0629*108	204	189	204.188	C15H24	3H-3a,7-Methanoazulene, 2,4,5,6,7,8-hexahydro-1,4,9,9-tetramethyl-, [3aR-(3a.alpha.,4.beta.,7.alpha.)]-	Terpenoids	2387-78-2	1399	16479.2	6512.28	27606.9	75834.3	62495.1	77900.6	C17505	-
XMW0384	161	189	204.188	C15H24	4,7-Methanoazulene, 1,2,3,4,5,6,7,8-octahydro-1,4,9,9-tetramethyl-, [1S-(1.alpha.,4.alpha.,7.alpha.)]-	Terpenoids	514-51-2	1381	187664	95801.5	289246	419507	374072	442589	-	-
KMW0678	109	135	222.198	C15H26O	α-Caryophyllene alcohol	Terpenoids	4586-22-5	1566	34613.6	15896.8	47948.2	3112.93	2960.24	4890.41	-	-
NMW0243*391	131	162	162.068	C10H10O2	4-Methoxycinnamaldehyde	Aldehyde	1963-36-6	1576.49164677804	3453.34	1374.42	4037.07	13701.6	12098.4	11855	-	-
KMW0722	65	91	120.058	C8H8O	4-Vinylphenol	Phenol	2628-17-3	1223	13569.6	7889.29	22851.8	4166.63	4514.42	4809.69	C05627	ko00940,ko01110
YZMW0225	105	77	162.104	C11H14O	4-n-Propylacetophenone	Ketone	2932-65-2	1368	7403.48	3316.3	11253.6	19025.7	16837.4	19008.3	-	-
XMW0456	107	122	180.151	C12H20O	5,8-Decadien-2-one, 5,9-dimethyl-, (E)-	Ketone	130876-99-2	1353	4374.59	2122.57	6352.24	10075.3	8819.27	10685.8	-	-
XMW1455	124	139	139.063	C7H9NO2	5-Amino-2-methoxyphenol	Phenol	1687-53-2	1352	5455.57	2641.01	11033.8	20798.8	14525.2	21540.8	-	-
YZMW0193	93	67	140.12	C9H16O	5-Nonenal, (E)-	Aldehyde	2277-18-1	1107	1.37593e+06	808373	2.31567e+06	405777	320762	340984	-	-
XMW0423	136	93	194.167	C13H22O	6,8-Nonadien-2-one, 8-methyl-5-(1-methylethyl)-, (E)-	Ketone	54868-48-3	1373	20771.4	15351.7	42127	59431.1	51149.7	74996.1	-	-
D407	68	69	154.136	C10H18O	7-Octen-4-ol, 2-methyl-6-methylene-, (S)-	Terpenoids	35628-05-8	1097	183768	119685	276084	98064.3	78389	79312.5	-	-
NMW0171	77	107	152.047	C8H8O3	Acetic acid, phenoxy-	Acid	122-59-8	1389	29071.5	15255.5	47509.1	82070	62499	85571	C02181	-
YZMW0581	53	109	153.043	C7H7NO3	Aminosalicylic Acid	Acid	65-49-6	1309	1817.32	1817.32	1817.32	17144.1	10453.7	14745.7	-	-
NMW0045*251	44	91	135.105	C9H13N	Amphetamine	Amine	300-62-9	1128	3044.16	2140.54	4078.29	7791.21	5986.68	6838.44	C07514	-
D300*369	204	105	204.188	C15H24	Aristolochene	Terpenoids	26620-71-3	1487	83820.5	44118.7	125578	256973	230929	255539	-	-
KMW0576*365	41	161	204.188	C15H24	Aromandendrene	Terpenoids	489-39-4	1440	24451	10699.8	30935	70745.4	65745.6	64854.7	-	-
GMW0074	120	92	180.042	C9H8O4	Aspirin	Acid	50-78-2	1309	1914.18	985.306	2422.88	17180.2	15725.4	14654.4	C01405	-
WMW0007	107	93	204.188	C15H24	δ-Guaijene	Terpenoids	3691-11-0	1505	21403.1	4280.62	23205.1	264184	238351	258901	C20174	-
XMW1160	150	107	180.115	C11H16O2	Benzaldehyde diethylacetal	Ether	774-48-1	1291	598129	442305	1.19336e+06	231678	206769	221388	-	-
YZMW0738	162	163	160.98	C6H5Cl2N	Benzenamine, 3,4-dichloro-	Amine	95-76-1	1433	16280.4	7520.26	22642	48915.1	28228.9	42238.5	-	-
XMW0715	108	137	137.084	C8H11NO	Benzenamine, 4-ethoxy-	Amine	156-43-4	1293.6790923825	20206.8	10760.7	27438.9	5197.15	4824.25	4925.93	-	-
KMW0384	104	105	151.063	C8H9NO2	Benzene, (2-nitroethyl)-	Nitrogen compounds	6125-24-2	1304	12540.4	6206.93	18769.7	3279.2	2026.18	3045.93	-	-
NMW0164	162	104	162.068	C10H10O2	Benzene, 1,2-(methylenedioxy)-4-propenyl-, (E)-	Ether	4043-71-4	1374	25161.9	10828.9	31683.4	65237.3	55760.8	67954.3	-	-
WMW0053	105	119	204.188	C15H24	Benzene, 1-(1,5-dimethylhexyl)-4-methyl-	Terpenoids	1461-02-5	1449	25411.3	12587.7	36159	9032.27	8670.03	8389.58	-	-
XMW0603	121	136	136.089	C9H12O	Benzene, 1-ethyl-4-methoxy-	Ether	1515-95-3	1110	458759	260574	741672	140738	110371	116403	-	-
NMW0158	77	106	153.043	C7H7NO3	Benzene, 1-methoxy-2-nitro-	Ether	91-23-6	1368	14010.9	7223.06	21328.1	34895.5	30903.2	36741.5	C19270	-
NMW0078*258	91	137	137.048	C7H7NO2	Benzene, 1-methyl-3-nitro-	Nitrogen compounds	99-08-1	1200	43212	26842	77654.6	21950.6	20913.8	23186	-	-
NMW0083*258	91	137	137.048	C7H7NO2	Benzene, 1-methyl-4-nitro-	Nitrogen compounds	99-99-0	1212	43212	26842	77654.6	21950.6	20913.8	23186	-	-
WAMW0286	92	91	176.157	C13H20	Benzene, heptyl-	Aromatics	1078-71-3	1366	21008.8	10353	31142.3	54054.7	47515.3	54686.7	-	-
XMW1492	77	119	190.136	C13H18O	Benzeneacetaldehyde, .alpha.-methyl-4-(2-methylpropyl)-	Aldehyde	51407-46-6	1458	9159.64	6415.19	11629.1	72553.5	42299.1	58380.3	-	-
YZMW0515	79	106	152.047	C8H8O3	Benzeneacetic acid, 2-hydroxy-	Acid	614-75-5	1488	7564.67	7564.67	7564.67	64911	58711.2	59017.6	C05852	ko00360,ko01100
D125	136	91	192.115	C12H16O2	Isobutyl phenylacetate	Ester	102-13-6	1393	24308.9	11308.6	37777.4	55965.7	51134.2	66013.9	-	-
D112	150	91	150.068	C9H10O2	Methyl benzeneacetate	Ester	101-41-7	1178	1976.58	1220.18	3365.63	3792.96	3234.49	10163.4	-	-
XMW0576	92	121	121.089	C8H11N	Benzeneethanamine	Amine	64-04-0	1102	282177	163326	473060	90090.3	62162.7	67202.9	C05332	ko00360,ko01100
QWMW1054	63	117	192.115	C12H16O2	α,α-Dimethylphenethyl acetate	Ester	151-05-3	1298	384.37	384.37	1921.85	14936.9	12557.1	11967.8	-	-
XMW0735	79	77	148.089	C10H12O	Benzenemethanol, .alpha.-2-propenyl-	Alcohol	936-58-3	1228	49960.6	17561.3	89923.8	20784.3	17342.3	20450.5	-	-
D200	95	124	124.052	C7H8O2	Benzenemethanol, 3-hydroxy-	Alcohol	620-24-6	1346.2472406181	87703	31394	136308	250828	225016	263516	C03351	-
NMW0183	123	77	124.052	C7H8O2	Benzenemethanol, 4-hydroxy-	Alcohol	623-05-2	1426	9465.2	4905.14	13852.3	26184	23294.8	26306.5	C17467	-
YZMW0577	65	91	131.073	C9H9N	Benzenepropanenitrile	Nitrogen compounds	645-59-0	1245	8961.51	9385.65	11694.2	1792.3	1792.3	1792.3	-	-
XMW0464	165	105	165.079	C9H11NO2	Buttersaeure-2-methylphenylester	Ester	85-91-6	1408	1612.68	1612.68	1612.68	15894.9	13218	15803.2	-	-
YZMW0195	105	106	151.063	C8H9NO2	Benzoic acid, 2-amino-4-methyl-	Acid	2305-36-4	1538	135376	59266	168673	277711	262026	264572	-	-
YZMW0073*288	139	141	155.998	C7H5ClO2	Benzoic acid, 2-chloro-	Acid	118-91-2	1373	3993.04	2440.18	6977.31	12683.2	10958.3	13702	C02357	-
YZMW0397*288	139	141	155.998	C7H5ClO2	Benzoic acid, 3-chloro-	Acid	535-80-8	1347	3993.04	2440.18	6977.31	12683.2	10958.3	13702	-	-
NMW0179	93	121	138.032	C7H6O3	Benzoic acid, 3-hydroxy-	Acid	99-06-9	1417	110206	55535.6	162973	345778	304201	345206	-	-
D1352	77	81	152.047	C8H8O3	Benzoic acid, 3-methoxy-	Acid	586-38-9	1413	32371.5	17156.1	51278.5	100149	91771.9	107572	-	-
YZMW0631*288	139	141	155.998	C7H5ClO2	Benzoic acid, 4-chloro-	Acid	74-11-3	1336	3993.04	2440.18	6977.31	12683.2	10958.3	13702	-	-
QWMW0662	135	136	180.079	C10H12O3	Ethyl 4-methoxybenzoate	Ester	94-30-4	1453	2997.65	1862.69	4364.98	7078.59	6437.55	7709.89	-	-
NMW0085	136	91	136.052	C8H8O2	Benzoic acid, 4-methyl-	Acid	99-94-5	1292.71058315335	266191	159403	377035	69550.9	63155.4	66103.1	C01454	ko01100
XMW0473	123	105	206.131	C13H18O2	Hexyl benzoate	Ester	6789-88-4	1580	16115.3	7531.97	21561.9	2684.98	2505.62	2900.08	C14716	-
KMW0425	108	135	135.014	C7H5NS	Benzothiazole	Heterocyclic compound	95-16-9	1228	61767.3	34175.9	82738.1	9294.38	7999.61	8790.3	-	-
GMW0135	149	148	149.03	C8H7NS	Benzothiazole, 2-methyl-	Heterocyclic compound	120-75-2	1288	17199.6	12492.6	33946.5	2191.09	2191.09	2191.09	-	-
GMW0253	91	92	178.136	C12H18O	Benzyl isopentyl ether	Ether	122-73-6	1310	16141.7	9237.08	25082.2	158620	134266	128818	-	-
YZMW0652	91	65	138.05	C8H10S	Benzyl methyl sulfide	Ether	766-92-7	1180	22911.1	14435.6	40365.1	13013.3	7741.18	10091.3	-	-
D292	122	94	204.188	C15H24	Bicyclo[2.2.1]heptane, 2-methyl-3-methylene-2-(4-methyl-3-pentenyl)-, (1S-endo)-	Terpenoids	25532-78-9	1448	2887.96	2887.96	15640.8	19405.2	17073.1	19226.4	-	-
KMW0419	107	121	150.104	C10H14O	Bicyclo[3.1.1]hept-2-ene-2-carboxAldehyde, 6,6-dimethyl-, (1S)- (CAS)	Aldehyde	23727-16-4	1168	3658.48	2840.47	5960.37	568.094	568.094	568.094	C11939	-
NMW0151	123	79	166.099	C10H14O2	Bicyclo[3.1.1]hept-2-ene-2-carboxylic acid, 6,6-dimethyl-	Terpenoids	19250-17-0	1359	49884.5	29714.7	85500.2	163389	138958	216986	C11940	-
D307	121	84	154.136	C10H18O	Bicyclo[3.1.1]heptan-3-ol, 2,6,6-trimethyl-, (1.alpha.,2.beta.,3.alpha.,5.alpha.)-	Terpenoids	27779-29-9	1179	16513.7	2384.85	26614.8	2384.85	2384.85	2384.85	-	-
XMW0825*366	119	93	204.188	C15H24	trans-β-bergamotene	Terpenoids	55123-21-2	1446	50856.4	25589.3	74289.9	160591	141361	160934	-	-
XMW0264*152	204	161	204.188	C15H24	Bicyclo[4.4.0]dec-1-ene, 2-isopropyl-5-methyl-9-methylene-	Terpenoids	150320-52-8	1507	15559.8	8442.32	21866.5	7797.29	7274.23	7636.45	-	-
GMW0310	175	189	204.188	C15H24	Bicyclo[7.2.0]undec-4-ene, 4,11,11-trimethyl-8-methylene-	Hydrocarbons	13877-93-5	1490	372.37	2036.23	1861.85	5858.78	5559.3	4025.22	-	-
KMW0559	93	41	204.188	C15H24	Bicyclo[7.2.0]undec-4-ene, 4,11,11-trimethyl-8-methylene-,[1R-(1R*,4Z,9S*)]-	Terpenoids	118-65-0	1406	90572.3	41855.1	133654	215476	193661	224792	C09691	-
XMW0548*368	120	69	204.188	C15H24	Bicyclo[7.2.0]undecane, 10,10-dimethyl-2,6-bis(methylene)-, [1S-(1R*,9S*)]-	Terpenoids	136296-38-3	1443	54322.6	29114.4	83384	173441	153319	173906	-	-
XMW1179	55	93	198.058	C8H16Cl2O	Butane, 1,1'-oxybis[4-chloro-	Ether	6334-96-9	1423	24680.4	9352.73	25640.1	70446.4	65595.7	77854.4	-	-
KMW0591	95	71	224.178	C14H24O2	Bornyl butyrate	Ester	13109-70-1	1451	5725.13	4386.79	10452.5	12695.1	27939.7	38611.1	-	-
D273*023	103	70	172.146	C10H20O2	2-Methylbutyl 2-methylbutanoate	Ester	2445-78-5	1105	11652.2	6529.32	18181.8	3559.17	3323.56	3525.95	-	-
XMW1169*142	136	121	238.193	C15H26O2	Geranyl 2-methylbutyrate	Ester	68705-63-5	1596	8976.23	3916.83	11594.2	3890.05	3410.63	3472.48	-	-
XMW1170*142	136	121	238.193	C15H26O2	Butanoic acid, 2-methyl-, 3,7-dimethyl-2,6-octadienyl ester, (Z)-	Terpenoids	51117-19-2	1576	8976.23	3916.83	11594.2	3890.05	3410.63	3472.48	-	-
D305*023	103	70	172.146	C10H20O2	3-Methylbutyl 2-methylbutanoate	Ester	27625-35-0	1101	11652.2	6529.32	18181.8	3559.17	3323.56	3525.95	-	-
XMW0962*110	91	108	192.115	C12H16O2	Benzyl 2-methylbutyrate	Ester	56423-40-6	1392	63873.3	31845.7	98242.6	198623	174949	207358	-	-
D441*142	136	121	238.193	C15H26O2	Neryl isovalerianate	Ester	3915-83-1	1582	8976.23	3916.83	11594.2	3890.05	3410.63	3472.48	-	-
NMW0037*023	103	70	172.146	C10H20O2	iso-Amyl isovalerate	Ester	659-70-1	1104	11652.2	6529.32	18181.8	3559.17	3323.56	3525.95	C12289	-
D147*110	91	108	192.115	C12H16O2	Benzyl 3-methylbutanoat	Ester	103-38-8	1396	63873.3	31845.7	98242.6	198623	174949	207358	-	-
WMW0218	205	57	220.183	C15H24O	Butylated Hydroxytoluene	Phenol	128-37-0	1519.6662693683	7042.69	5027.9	9129.8	3116.36	2788.08	3022.69	C14693	-
KMW0444*279	54	82	150.104	C10H14O	Carvone	Terpenoids	99-49-0	1242	112868	105029	27022.6	28111.5	21865	27185.5	-	-
KMW0565	133	93	204.188	C15H24	Caryophyllene	Terpenoids	87-44-5	1432.4957167333	128601	64752.4	190675	309035	356887	407421	C09629	ko00909,ko01100,ko01110
WMW0223*365	41	161	204.188	C15H24	Cedrene	Terpenoids	11028-42-5	1422	24451	10699.8	30935	70745.4	65745.6	64854.7	-	-
NMW0285	117	129	202.136	C14H18O	Cinnamaldehyde, .alpha.-pentyl-	Aldehyde	122-40-7	1661.37048192771	273749	119252	302280	13758.1	13758.1	13758.1	C12288	-
KMW0624*381	93	123	222.198	C15H26O	cis-Nerolidol	Terpenoids	3790-78-1	1544	91920.7	40197.8	119280	23827	20299.8	18816.2	-	-
KMW0522*146	93	161	204.188	C15H24	Copaene	Terpenoids	3856-25-5	1376	13613.2	7023.98	23094.8	39511	34438.8	42232.7	C09639	-
XMW0039	126	69	126.104	C8H14O	Cycloheptanone, 3-methyl-	Ketone	933-17-5	1063	9192.27	6318.91	15692.4	5733.94	4590.5	5179.46	-	-
YZMW0219	81	41	143.095	C7H13NO2	Cyclohexanecarboxylic acid, 1-amino-	Acid	2756-85-6	1371	11710	5749.87	19115.7	31894.1	27433.5	34339.2	-	-
NMW0142*081	121	136	196.146	C12H20O2	1-Methyl-4-(propan-2-ylidene)cyclohexyl acetate	Ester	10235-63-9	1341	184552	92493.4	283810	75659.1	66984.6	63420.8	-	-
KMW0334	154	139	154.136	C10H18O	Cyclohexanone, 5-methyl-2-(1-methylethyl)-	Terpenoids	10458-14-7	1169	33644.4	17502.9	61384.4	14312.7	9420.82	13063.7	-	-
XMW0944	135	93	150.141	C11H18	Cyclohexene, 2-ethenyl-1,3,3-trimethyl-	Hydrocarbons	5293-90-3	1105	6316.04	3856.65	10490	2187.03	1745.64	1775.53	-	-
KMW0622	69	41	204.188	C15H24	Cyclohexene, 3-(1,5-dimethyl-4-hexenyl)-6-methylene-, [S-(R*,S*)]-	Terpenoids	20307-83-9	1524	76251.6	31729.7	108709	26170.2	25619.2	23594.5	C16776	-
YZMW0586	94	83	140.12	C9H16O	Cyclooctanecarboxaldehyde	Aldehyde	6688-11-5	1230	19625.6	11886.1	54700.8	7850.01	6936.36	7835.56	-	-
KMW0448*279	54	82	150.104	C10H14O	D-Carvone	Terpenoids	2244-16-8	1246	112868	105029	27022.6	28111.5	21865	27185.5	C11383	ko00902
QWMW1013*400	80	69	152.12	C10H16O	D-Fenchone	Terpenoids	4695-62-9	1103	473779	276154	818209	143779	111814	121384	-	-
KMW0550	69	123	192.151	C13H20O	Damascone, .beta.-	Terpenoids	23726-91-2	1413	67447.5	46583	93210	146023	122664	147707	-	-
NMW0048*251	44	91	135.105	C9H13N	Dextroamphetamine	Amine	51-64-9	1141	3044.16	2140.54	4078.29	7791.21	5986.68	6838.44	C07884	-
XMW0131*143	119	93	204.188	C15H24	Di-epi-.alpha.-cedrene	Terpenoids	50894-66-1	1400	64520	32166.8	99649.2	200580	176342	210842	-	-
WAMW0570	119	91	191.131	C12H17NO	Diethyltoluamide	Amine	134-62-3	1582	11704.4	5269.75	13805.4	22594	25226.7	21444.5	D02379	-
KMW0501*351	136	121	196.146	C12H20O2	Dihydrocarvyl acetate	Terpenoids	20777-49-5	1306	11278.5	6991.25	20721.8	136910	124638	114485	-	-
WAMW0504	94	77	138.068	C8H10O2	Ethanol, 2-phenoxy-	Alcohol	122-99-6	1222.6904376013	32342.5	20361.1	55788.8	8006.15	7074.33	7991.41	D08359	-
KMW0457	135	120	135.068	C8H9NO	Ethanone, 1-(2-aminophenyl)-	Ketone	551-93-9	1308	115827	64678.2	183184	1.48665e+06	1.32411e+06	1.23298e+06	-	-
XMW0737*048	135	150	150.068	C9H10O2	Ethanone, 1-(2-hydroxy-5-methylphenyl)-	Ketone	1450-72-2	1279.41653160454	852119	341801	1.21838e+06	42395.5	42395.5	42395.5	-	-
XMW0177	79	109	124.089	C8H12O	Ethanone, 1-(2-methyl-1-cyclopenten-1-yl)-	Ketone	3168-90-9	1090	213107	132423	353333	107983	84664.2	85426	-	-
KMW0278	111	126	126.014	C6H6OS	Ethanone, 1-(2-thienyl)-	Ketone	88-15-3	1092	60140.6	41907.5	97563.7	34567.2	26690.7	27434.6	-	-
D1751	91	161	176.12	C12H16O	Ethanone, 1-[4-(1,1-dimethylethyl)phenyl]-	Ketone	943-27-1	1429	78567.5	39828.2	120446	246602	217808	255384	-	-
QWMW1229	148	120	194.094	C11H14O3	Ethyl 3-(2-hydroxyphenyl)propanoate	Ester	20921-04-4	1576	24976.7	11112.1	33173.7	3017.96	2783.94	3027.53	-	-
XMW1129	79	107	180.079	C10H12O3	Ethyl mandelate	Ester	774-40-3	1373	19467.4	10696.3	29254.8	48732.6	42519.3	51044.4	-	-
NMW0034*400	80	69	152.12	C10H16O	Fenchone	Terpenoids	1195-79-5	1096	473779	276154	818209	143779	111814	121384	C09859	-
KMW0312	81	69	150.104	C10H14O	Furan, 3-(4-methyl-3-pentenyl)-	Terpenoids	539-52-6	1101	180489	153919	277368	117834	93803.3	93326.5	-	-
D448	81	98	210.126	C12H18O3	Furfuryl heptanoate	Ester	39481-28-2	1443	15188.2	6845.35	15632.1	1197.74	1197.74	1197.74	-	-
NMW0149*311	41	69	168.115	C10H16O2	Geranic acid	Terpenoids	459-80-3	1356.3224737714	25578.3	13357.1	39496.3	67935	61828.2	71108.1	C16461	-
KMW0530*352	93	69	196.146	C12H20O2	Geranyl acetate	Terpenoids	105-87-3	1384.01098901099	90783.7	44053.1	135187	235118	208494	238370	C09861	-
XMW1478	68	69	224.178	C14H24O2	Geranyl isobutyrate	Terpenoids	2345-26-8	1514	23646.2	9544.06	31250.1	1908.81	1908.81	1908.81	-	-
KMW0638*142	136	121	238.193	C15H26O2	Geranyl isovalerate	Ester	109-20-6	1606	8976.23	3916.83	11594.2	3890.05	3410.63	3472.48	-	-
KMW0603*061	161	105	204.188	C15H24	Germacrene D	Terpenoids	23986-74-5	1481	534509	297839	790401	1.40179e+06	1.27292e+06	1.44748e+06	-	-
XMW0218	57	71	254.297	C18H38	Hexadecane, 7,9-dimethyl-	Hydrocarbons	21164-95-4	1679	113441	21198.1	112181	17251.4	18153.3	15393.3	-	-
NMW0170	148	120	148.052	C9H8O2	Hydrocoumarin	Heterocyclic compound	119-84-6	1387	3775.6	2105.6	5952.03	10882.2	9727.03	11444.6	C02274	ko00999
QWMW0445	71	70	173.178	C10H23NO	Hydroxylamine, O-decyl-	Amine	29812-79-1	1100	1.10758e+06	894537	1.92965e+06	508974	409852	445660	-	-
XMW0770	118	117	118.078	C9H10	Indane	Aromatics	496-11-7	1029	183608	119717	37799	48269.5	35981.5	22641.9	-	-
KMW0472	117	90	117.058	C8H7N	Indole	Heterocyclic compound	120-72-9	1298.64937871421	9410.86	1882.17	14890	89668.3	76021.4	73712.8	C00463	ko00380,ko00400,ko00402,ko00999,ko01100,ko01110
NMW0184*055	136	93	192.151	C13H20O	Ionone	Terpenoids	8013-90-9	1428	8581.08	3765.11	10979.5	24209.8	22634.4	27495.2	-	-
KMW0538	69	136	210.162	C13H22O2	Isobornyl propionate	Ester	2756-56-1	1388	53014	30955.8	87714.5	142143	108545	149060	-	-
XMW0918	137	152	152.12	C10H16O	Isocyclocitral	Aldehyde	1335-66-6	1130	2036.68	1242	4610.15	9423.85	7186.51	8075.99	-	-
KMW0356	110	121	152.12	C10H16O	Isoneral	Aldehyde	72203-97-5	1168	15807.9	11237.3	22612.3	6443.14	6150.71	7079.6	-	-
QWMW1280*351	136	121	196.146	C12H20O2	Isopulegol acetate	Terpenoids	57576-09-7	1285	11278.5	6991.25	20721.8	136910	124638	114485	-	-
D369	126	108	222.198	C15H26O	Kessane	Terpenoids	3321-66-2	1537	1004.69	1004.69	1004.69	5023.44	5206.11	5773.27	-	-
WMW0179*400	80	69	152.12	C10H16O	L-Fenchone	Terpenoids	7787-20-4	1103	473779	276154	818209	143779	111814	121384	C11387	-
XMW0027	161	122	222.198	C15H26O	Ledol	Terpenoids	577-27-5	1565	68138	31287.7	92007.5	9543.36	8640.8	8646.83	C09698	-
KMW0291	136	93	154.136	C10H18O	Linalool	Terpenoids	78-70-6	1100.58886509636	187188	112556	313605	65372.6	52871.6	54384.1	C03985	-
KMW0453	80	93	196.146	C12H20O2	Linalyl acetate	Terpenoids	115-95-7	1257	21667.2	30743.7	34000.1	4333.44	4333.44	4333.44	C09863	-
WMW0008*362	161	204	204.188	C15H24	Longifolene	Terpenoids	475-20-7	1406	144133	78668.2	220443	578910	595087	448807	C09699	ko00909,ko01100
XMW1247	161	105	176.157	C13H20	Megastigma-4,6(E),8(Z)-triene	Hydrocarbons	71186-24-8	1336	64459.2	32867.7	122348	26532.6	22885.3	27594.1	-	-
GGMW0153*301	131	103	162.068	C10H10O2	cis-Methyl 3-phenyl-2-propenoate	Ester	19713-73-6	1302	6758.26	3348.39	10210.9	18387	16433.4	19477.9	C06358	-
NMW0174	77	58	179.131	C11H17NO	Mexiletine	Amine	31828-71-4	1397	27745.9	14559.9	45342.7	88020.4	76534.1	90094	C07220	-
XMW3504	189	119	204.188	C15H24	Modephene	Terpenoids	68269-87-4	1385	7730.39	4110.71	11692.1	23207.2	20263.9	23470.8	-	-
XMW0665	159	97	220.183	C15H24O	Muurola-4,10(14)-dien-1.beta.-ol	Terpenoids	257293-90-6	1635	18737.9	7463.13	18731.1	7426.28	5915.42	6794.49	-	-
D329*114	81	79	152.12	C10H16O	Myroxide	Terpenoids	28977-57-3	1141	14024.9	8353.24	25416.3	54423.7	41867.3	45027.1	-	-
XMW0291	115	45	115.063	C5H9NO2	N-Acetylisoxazolidine	Heterocyclic compound	115615-36-6	1031	334713	199692	427738	152763	131943	173542	-	-
NMW0177	106	91	135.068	C8H9NO	N-Benzylformamide	Amine	6343-54-0	1402	23820.5	11289.4	34597.3	56676.1	50158	51283.9	-	-
KMW0616*152	204	161	204.188	C15H24	Naphthalene, 1,2,3,4,4a,5,6,8a-octahydro-7-methyl-4-methylene-1-(1-methylethyl)-, (1.alpha.,4a.beta.,8a.alpha.)-	Terpenoids	39029-41-9	1513	15559.8	8442.32	21866.5	7797.29	7274.23	7636.45	C19738	-
KMW0590*083	105	161	204.188	C15H24	Naphthalene, 1,2,3,5,6,7,8,8a-octahydro-1,8a-dimethyl-7-(1-methylethenyl)-, [1R-(1.alpha.,7.beta.,8a.alpha.)]-	Terpenoids	4630-07-3	1492	25336.3	12550.6	36052.4	9005.62	8643	8368.87	-	-
XMW0176*061	161	105	204.188	C15H24	Naphthalene, 1,2,4a,5,6,8a-hexahydro-4,7-dimethyl-1-(1-methylethyl)-, (1.alpha.,4a.alpha.,8a.alpha.)-	Terpenoids	31983-22-9	1496	534509	297839	790401	1.40179e+06	1.27292e+06	1.44748e+06	-	-
XMW0012*064	189	161	204.188	C15H24	Naphthalene, 1,2,4a,5,6,8a-hexahydro-4,7-dimethyl-1-(1-methylethyl)-, [1S-(1.alpha.,4a.beta.,8a.alpha.)]-	Terpenoids	24406-05-1	1538	62186.5	30718.9	86478.4	123068	116824	125836	C16815	-
XMW0797*083	105	161	204.188	C15H24	Naphthalene, 1,2,4a,5,6,8a-hexahydro-4,7-dimethyl-1-(1-methylethyl)-,[1R-(1.alpha.,4a.alpha.,8a.alpha.)]-	Terpenoids	17627-24-6	1494	25336.3	12550.6	36052.4	9005.62	8643	8368.87	-	-
XMW0009*064	189	161	204.188	C15H24	Naphthalene, 1,2,4a,5,8,8a-hexahydro-4,7-dimethyl-1-(1-methylethyl)-, [1S-(1.alpha.,4a.beta.,8a.alpha.)]-	Terpenoids	523-47-7	1518	62186.5	30718.9	86478.4	123068	116824	125836	C09625	-
NMW0198*289	156	141	156.094	C12H12	Naphthalene, 1,2-dimethyl-	Ether	573-98-8	1452	1413.66	1413.66	7068.32	9448.48	7955.18	9090.67	-	-
YC_1381*289	156	141	156.094	C12H12	Naphthalene, 1,3-dimethyl-	Aromatics	575-41-7	1417	1413.66	1413.66	7068.32	9448.48	7955.18	9090.67	-	-
XMW1342*289	156	141	156.094	C12H12	Naphthalene, 1,4-dimethyl-	Aromatics	571-58-4	1436	1413.66	1413.66	7068.32	9448.48	7955.18	9090.67	-	-
QWMW1164*289	156	141	156.094	C12H12	Naphthalene, 1,5-dimethyl-	Aromatics	571-61-9	1440	1413.66	1413.66	7068.32	9448.48	7955.18	9090.67	-	-
NMW0181*289	156	141	156.094	C12H12	Naphthalene, 1,6-dimethyl-	Aromatics	575-43-9	1422	1413.66	1413.66	7068.32	9448.48	7955.18	9090.67	-	-
NMW0207*289	156	141	156.094	C12H12	Naphthalene, 1,8-dimethyl-	Aromatics	569-41-5	1472	1413.66	1413.66	7068.32	9448.48	7955.18	9090.67	-	-
KMW0672*289	156	141	156.094	C12H12	Naphthalene, 2,6-dimethyl-	Aromatics	581-42-0	1411.85567010309	1413.66	1413.66	7068.32	9448.48	7955.18	9090.67	-	-
CY_077*289	156	141	156.094	C12H12	Naphthalene, 2,7-dimethyl-	Aromatics	582-16-1	1402	1413.66	1413.66	7068.32	9448.48	7955.18	9090.67	-	-
KMW0556*369	204	105	204.188	C15H24	β-Selinene	Terpenoids	17066-67-0	1486	83820.5	44118.7	125578	256973	230929	255539	C09723	ko00909,ko01110
NMW0144*311	41	69	168.115	C10H16O2	Neric acid	Terpenoids	4613-38-1	1344	25578.3	13357.1	39496.3	67935	61828.2	71108.1	-	-
WMW0043*381	93	123	222.198	C15H26O	Nerolidol	Terpenoids	142-50-7	1544	91920.7	40197.8	119280	23827	20299.8	18816.2	-	-
QWMW0681	67	91	226.193	C14H26O2	trans-2-Hexenyl n-octanoate	Ester	85554-72-9	1573	46391.6	30518.5	62698.7	10323.3	8861.49	9575.7	-	-
XMW1417	67	82	226.193	C14H26O2	cis-3-hexenyl octanoate	Ester	61444-41-5	1562	46072.7	30308.7	90216.6	11074.5	2214.91	2214.91	-	-
XMW1149	189	133	204.188	C15H24	Panaginsene	Terpenoids	871660-96-7	1338	9928.3	5070.39	18249.1	3953.32	3655.52	4200.36	-	-
XMW0640	105	121	204.188	C15H24	Panaxene	Terpenoids	871660-95-6	1314	5768.28	3157.54	10225.8	57283.5	52222.8	48469.5	-	-
NMW0086	82	91	159.105	C11H13N	Pargyline	Amine	555-57-7	1216	37628	37628	37628	237622	195851	235700	C07414	-
XMW0463*110	91	108	192.115	C12H16O2	Benzyl pentanoate	Ester	10361-39-4	1396	63873.3	31845.7	98242.6	198623	174949	207358	-	-
NMW0241	55	82	138.091	C6H10N4	Pentylenetetrazol	Heterocyclic compound	54-95-5	1560	19451.4	20249.1	24980.9	12346.5	2320.4	11602	-	-
GGMW0071	77	150	150.104	C10H14O	Phenol, 2,3,5,6-tetramethyl-	Phenol	527-35-5	1319	199066	102795	313229	12167.8	12167.8	12167.8	-	-
YZMW0226*327	107	163	178.136	C12H18O	Phenol, 2,4-bis(1-methylethyl)-	Phenol	2934-05-6	1401	54146.7	27545.9	80557.3	171640	150230	171988	-	-
YZMW0280*327	107	163	178.136	C12H18O	Phenol, 2,5-bis(1-methylethyl)-	Phenol	35946-91-9	1421	54146.7	27545.9	80557.3	171640	150230	171988	-	-
KMW0258	109	124	124.052	C7H8O2	Phenol, 2-methoxy-	Phenol	90-05-1	1090.66168623266	158962	120791	256738	90282.5	71660.1	69974.3	C15572	-
NMW0121*045	135	150	150.104	C10H14O	Carvacrol	Terpenoids	499-75-2	1302.92655991165	2.54284e+06	1.49526e+06	3.59093e+06	670857	601990	634964	C09840	-
NMW0128	150	121	150.104	C10H14O	Phenol, 4-(1-methylpropyl)-	Phenol	99-71-8	1315	47832.1	20262.2	58138.4	520494	337608	434486	-	-
YZMW0034	97	125	140.03	C7H8OS	Phenol, 4-(methylthio)-	Phenol	1073-72-9	1416	46015.7	29333.8	63002.8	95168.6	83716.5	105516	-	-
QWMW1070	53	110	138.068	C8H10O2	Phenol, 4-ethoxy-	Phenol	622-62-8	1350	7330.35	2573	11041.1	19859.2	17689.8	20713.2	-	-
KMW0469	137	152	152.084	C9H12O2	Phenol, 4-ethyl-2-methoxy-	Phenol	2785-89-9	1281.96544276458	18725.1	11270.8	26323.9	5602.87	4696.17	5167.75	-	-
XMW0615*045	135	150	150.104	C10H14O	Phenol, m-tert-butyl-	Phenol	585-34-2	1295.09169363538	2.54284e+06	1.49526e+06	3.59093e+06	670857	601990	634964	-	-
NMW0120*045	135	150	150.104	C10H14O	Phenol, p-tert-butyl-	Phenol	98-54-4	1294.21934089681	2.54284e+06	1.49526e+06	3.59093e+06	670857	601990	634964	C14200	-
D402	67	123	166.099	C10H14O2	Piperitenone oxide	Ketone	35178-55-3	1368	29115.9	14324	48158.8	81249.9	70924.4	86811.8	-	-
D152	104	105	192.115	C12H16O2	Benzylcarbinol isobutyrate	Ester	103-48-0	1396	3699.23	2415.17	6703.9	15134.3	13107.8	15570.6	-	-
NMW0125	63	92	138.032	C7H6O3	Salicylic acid	Acid	69-72-7	1303	1249.93	1249.93	1249.93	14407.6	11958.5	11539	C00805	ko00996,ko01100,ko01110,ko04075
XMW0388	161	122	204.188	C15H24	Selina-3,7(11)-diene	Terpenoids	6813-21-4	1542	62037.4	30679.9	87093	5810.28	5810.28	5810.28	-	-
WMW0015*120	111	71	154.136	C10H18O	Terpinen-4-ol	Terpenoids	562-74-3	1181.44989339019	89060.7	55044.5	162582	39352.7	30094.6	34949.3	C17073	-
XMW1341	160	115	160.035	C10H8S	Thiophene, 3-phenyl-	Heterocyclic compound	2404-87-7	1378	4928.75	2546.42	9174.33	15680.5	11616.3	16674.4	-	-
WMW0025*045	135	150	150.104	C10H14O	Thymol	Terpenoids	89-83-8	1290.98272138229	2.54284e+06	1.49526e+06	3.59093e+06	670857	601990	634964	C09908	-
YZMW0398	78	107	137.048	C7H7NO2	Trigonelline	Nitrogen compounds	535-83-1	1285	31363.5	21069.8	42769.6	11908.8	10612.8	11062	C01004	ko00960
D422*317	55	69	172.183	C11H24O	Undecanol-5	Alcohol	37493-70-2	1376	10658.4	6526.18	23129.5	28963.1	24589	29764.8	-	-
NMW0294*343	159	146	188.084	C12H12O2	Z-Butylidenephthalide	Ester	72917-31-8	1678	105642	40912.8	122269	5177.35	5177.35	5177.35	C16924	-
XMW0234*366	119	93	204.188	C15H24	α-cis-Bergamotene	Terpenoids	18252-46-5	1415	50856.4	25589.3	74289.9	160591	141361	160934	C19735	-
D382*124	55	82	212.214	C14H28O	cis-11-Tetradecen-1-ol	Alcohol	34010-15-6	1678	334508	131231	368569	17021.9	17021.9	17021.9	-	-
XMW0479	121	120	220.11	C13H16O3	cis-3-Hexenyl salicylate	Ester	65405-77-8	1670	66668	24685.7	84667.6	2391.3	2391.3	2391.3	-	-
XMW0217	136	55	154.136	C10H18O	cis-7-Decen-1-al	Aldehyde	21661-97-2	1180	35270.6	22147.8	60976.1	14568.1	12077	13321	-	-
D399*124	55	82	212.214	C14H28O	cis-9-Tetradecen-1-ol	Alcohol	35153-15-2	1666	334508	131231	368569	17021.9	17021.9	17021.9	-	-
KMW0386*281	120	135	152.12	C10H16O	cis-Dihydrocarvone	Terpenoids	3792-53-8	1195	17583.3	11166.8	29188.4	4896.09	4080.19	4726.32	-	-
BPMW004	117	132	132.094	C10H12	o-Isopropenyltoluene	Aromatics	7399-49-7	1015.01340482574	102900	20580	20580	572389	462282	400663	-	-
QWMW1190	77	136	150.068	C9H10O2	ortho-Methoxyacetophenone	Ketone	579-74-8	1285	90815.9	49924.4	126654	23587.8	18637.6	22119.4	-	-
KMW0508	79	119	150.104	C10H14O	p-Cymen-7-ol	Alcohol	536-60-7	1295.29983792545	91355.6	48154.9	128871	16495.3	16015.3	15864.4	C06576	ko01100
NMW0163	95	123	138.068	C8H10O2	p-Hydroxyphenyl methyl carbinol	Alcohol	2380-91-8	1369.09492273731	7220.99	3065.26	10146.6	17380.1	15398.3	17412.8	C13638	-
XMW0063	109	151	151.1	C9H13NO	p-Isopropoxyaniline	Amine	7664-66-6	1308	1265.09	253.017	253.017	10187.5	18788.3	6084.85	-	-
KMW0458*351	136	121	196.146	C12H20O2	2-Isopropenyl-5-methylcyclohexyl acetate	Ester	89-49-6	1259	11278.5	6991.25	20721.8	136910	124638	114485	-	-
D193*131	68	79	152.12	C10H16O	p-Mentha-1,8-dien-7-ol	Terpenoids	536-59-4	1297	26835.2	10628.7	40241	6230.39	5045.72	5684.94	C02452	ko00902,ko01110
KMW0555*366	119	93	204.188	C15H24	α-trans-Bergamotene	Terpenoids	13474-59-4	1435	50856.4	25589.3	74289.9	160591	141361	160934	C20811	-
WMW0046	57	41	170.167	C11H22O	trans-2-Undecen-1-ol	Alcohol	75039-84-8	1379	34410.1	39233.9	52275	6882.03	6882.03	6882.03	-	-
NMW0246*391	131	162	162.068	C10H10O2	trans-4-Methoxycinnamaldehyde	Aldehyde	24680-50-0	1570	3453.34	1374.42	4037.07	13701.6	12098.4	11855	C10475	-
NMW0308	55	93	218.167	C15H22O	2,6,10-Trimethyl-2,6,9,11-dodecatetraenal	Terpenoids	1712	82893.4	42507.5	81194.9	4846.57	4846.57	4846.57	C09729	-
KMW0618*064	189	161	204.188	C15H24	delta-Cadinene	Terpenoids	1524	62186.5	30718.9	86478.4	123068	116824	125836	C06394	ko00909,ko01100,ko01110
XMW0776	105	77	162.068	C10H10O2	Allyl benzoateester	Ester	583-04-0	1254	4866.84	5003.05	1716	1678.6	1383.98	1648.72	-	-
YZMW0115	108	107	178.099	C11H14O2	Butanoic acid, 2-methylphenyl ester	Ester	14617-90-4	1323	12	25611.4	13422.3	35201.9	1606.33	1606.33								-	-
